# Supplementary material for: Evidence for Deep Regulatory Similarities in Early Developmental Programs across Highly Diverged Insects
Source: Genome Biol Evol. 2014 Aug 29;6(9):2301–20. doi: 10.1093/gbe/evu184 (PMC4217690; doi:10.1093/gbe/evu184)
Supplement: Supplementary Data [file supp_evu184_evu184-suppl_data.zip]

Archive with 9 entries (9 files):
- Table S2.xlsx
- Table S4.xls
- Table S6.xlsx
- Table S9.xlsx
- Supplemental File 1.tar.gz
- Supplemental File 2.tar.gz
- Supplemental File 3.pdf
- Supplementary_Tables&Figures.pdf
- Table S1.xlsx
