# Supplementary material for: Evidence for Deep Regulatory Similarities in Early Developmental Programs across Highly Diverged Insects
Source: Genome Biol Evol. 2014 Aug 29;6(9):2301–20. doi: 10.1093/gbe/evu184 (PMC4217690; doi:10.1093/gbe/evu184)
Supplement: Supplementary Data [file supp_evu184_evu184-suppl_data.zip › Table S2.xlsx]

## Sheet: Evaluation_pvalue
Evaluation P-values
			Drosophila			Anopheles			Apis			Nasonia			Tribolium
Training_CRM_Set	Expresion_GeneSet	#CRMs	msIMM	msHexMCD	PAC-rc	msIMM	msHexMCD	PAC-rc	msIMM	msHexMCD	PAC-rc	msIMM	msHexMCD	PAC-rc	msIMM	msHexMCD	PAC-rc
ap	blastoderm_ap_2004_FB.genes	55	3.5e-34	6.4e-26	8.5e-25	5.3e-06	2.2e-05	9.5e-09	3.5e-14	8.6e-20	1.8e-12	4.1e-08	4.5e-12	2.1e-07	6.8e-05	2.3e-07	4.8e-08
dv	allDV.genes	19	3.7e-26	1.3e-21	8.3e-16	1.9e-08	7.5e-08	1.9e-08	2.1e-10	1.6e-08	8.3e-07	1e-06	1e-06	4.9e-11	6e-05	1.6e-07	4.3e-08
dv_earlymesoderm	dv_mesoderm_genes.genes	12	8.4e-09	9.4e-10	3.5e-06	0.11	0.74	0.00016	0.31	0.059	0.15	0.046	0.12	0.12	0.077	0.0025	0.36
dv_neurogenicectoderm	dv_ventral_neurogenic.genes	8	1.7e-12	6.7e-16	1.1e-11	0.00059	0.13	5.1e-05	3.7e-09	4.1e-07	7e-06	0.00024	0.13	5.2e-06	0.015	1.2e-10	8.7e-08
adult_mesoderm	adult_muscle_FB.genes	9	2.4e-05	1.8e-07	1.8e-07	1	0.0091	0.04	0.038	0.0015	0.0015	0.15	0.15	0.0021	0.01	0.01	0.045
amnioserosa	amnioserosa.genes	8	0.5	0.0063	0.042	0.14	0.068	0.0044	0.27	0.61	0.15	0.065	0.13	0.028	0.6	0.9	0.14
blastoderm	blastoderm_ap_2004_FB.genes	94	2e-35	2.3e-29	6.4e-26	2.5e-07	2.5e-07	2.8e-10	6.7e-17	8.6e-20	2.6e-13	1.3e-09	9.8e-15	2.1e-07	1.8e-05	1.2e-12	6.8e-05
cardiac_mesoderm	cardiac_mesoderm.msh.genes	13	0.07	5.1e-06	5.1e-06	0.7	0.54	0.25	0.26	0.26	0.019	0.41	0.27	0.09	0.83	0.039	0.078
cns	cns_FB.genes	66	4.9e-23	1.5e-19	2.1e-20	1.5e-07	1.3e-05	4.9e-07	6.6e-23	1.9e-25	1.1e-16	3.1e-06	1e-06	2.2e-09	1e-08	2.9e-09	1.5e-13
dorsal_ectoderm	dorsal_ectoderm.genes	14	3.7e-10	9.8e-09	1.2e-10	9.8e-05	8.7e-06	1.1e-08	2.5e-09	8.4e-10	1.6e-07	1.2e-05	0.002	4.9e-06	7e-06	3.1e-11	1.8e-07
ectoderm	ectoderm.genes	54	2.8e-13	2.6e-06	0.00041	0.0019	0.0001	0.035	4.6e-06	2.4e-07	1.8e-06	6.9e-07	0.016	1.2e-05	0.00067	0.0014	1.1e-08
endoderm	endoderm_FB.genes	30	3.2e-14	2.1e-06	2.8e-17	0.0074	0.0024	0.11	8.6e-08	2.3e-09	1.1e-05	0.053	0.79	1.2e-05	7.7e-07	0.00027	0.0093
eye	eye_FB.genes	8	0.11	0.001	0.001	0.46	0.066	0.066	0.81	0.001	0.0052	0.073	0.48	0.8	0.45	0.017	0.19
fat_body	fat_body_FB.genes	9	0.016	0.25	0.00039	0.71	0.032	0.12	0.05	0.41	0.41	0.4	0.046	0.4	0.78	0.44	0.06
female_gonad	gonad.genes	14	0.63	0.046	0.63	0.91	0.58	0.44	0.63	0.92	0.85	0.71	0.9	0.98	0.57	0.69	0.89
glia	glia_FB.genes	8	0.0047	0.00057	5.6e-05	0.21	0.0098	0.0014	0.65	0.27	0.27	0.08	0.27	0.27	0.026	0.0052	0.69
imaginal_disc	imaginal_disc_FB.genes	81	1.9e-21	1.8e-20	1.8e-22	3.9e-07	0.0042	2.2e-08	1.6e-15	3.2e-17	3.7e-10	4.5e-05	0.0012	5.3e-08	2.4e-14	1.5e-18	5.6e-16
male_gonad	gonad.genes	17	0.63	0.63	0.49	0.71	0.83	0.58	0.37	0.63	0.85	0.71	0.22	0.45	0.69	0.95	0.95
malpighian_tubules	malpighian_FB.genes	6	6.7e-06	0.00029	6.7e-06	1	0.11	0.11	0.0082	0.0082	0.14	0.074	0.074	0.074	0.098	0.0033	0.0033
mesectoderm	mesectoderm.genes	9	9.6e-07	3.7e-09	1.6e-07	1.4e-05	7.3e-05	0.0013	4.2e-07	6.6e-08	1.3e-05	0.0024	0.0024	0.024	0.31	0.01	3.2e-07
mesoderm	mesoderm.genes	29	0.022	0.035	0.0084	0.66	0.73	0.58	0.76	0.86	0.86	0.68	0.68	0.2	0.94	0.78	0.72
neuroectoderm	neuroectoderm_FB.genes	9	0.013	1.4e-09	2.8e-07	0.027	0.32	0.00088	0.00015	1.8e-06	1.5e-07	0.00023	2.8e-05	0.0015	0.71	0.34	0.00016
pns	pns.genes	65	6.3e-09	2.6e-07	0.00065	0.19	0.089	0.089	1.4e-06	8.1e-06	0.0029	0.053	0.021	3.7e-05	0.0047	0.0014	0.0014
salivary_gland	salivary_gland_FB.genes	14	2.3e-05	6.2e-08	0.0032	0.083	0.19	0.36	1.5e-05	2.9e-06	2.9e-06	0.58	0.35	0.18	0.2	0.093	0.38
somatic_muscle	somatic_muscle_FB.genes	40	2.5e-07	0.00017	2.3e-08	0.83	0.029	0.0075	7.5e-07	0.0016	7.5e-07	0.00075	0.068	0.00012	5.8e-06	5.8e-06	0.0015
tracheal_system	tracheal_system.genes	22	0.0023	4.1e-07	1.1e-05	0.027	0.18	0.0038	0.0042	6.5e-05	0.0042	0.026	0.12	0.0008	0.0086	0.47	0.13
ventral_ectoderm	ventral_ectoderm.genes	18	9.6e-18	4.4e-09	1.9e-13	4.7e-06	0.00062	1.5e-06	7.9e-09	9.5e-08	9.9e-07	7.7e-08	0.00016	6.1e-05	3.8e-07	9.5e-09	2.1e-12
visceral_mesoderm	visceral_mesoderm.genes	33	5.9e-06	2.4e-05	1.3e-06	0.005	0.066	0.23	0.15	0.079	0.079	0.028	0.12	0.062	0.33	0.0012	0.0034
ectoderm.2	mapping2.ectoderm.genes	76	2.7e-21	3.7e-18	1.1e-14	2.4e-06	2.5e-05	2.4e-06	2.1e-09	1.5e-08	3.9e-08	0.00026	0.00092	3.1e-06	5.7e-07	9.6e-08	7.4e-10
eye.2	eye_antennal_disc_FB.genes	29	2.6e-22	2.4e-14	2e-09	2.5e-05	0.00047	2.6e-08	2.4e-08	2.4e-08	9.3e-07	0.0049	0.0014	0.043	0.00013	1.1e-06	1.1e-06
glia.2	glia_FB.genes	9	5.6e-05	5.6e-05	0.0047	0.053	0.21	0.053	0.081	0.00042	0.0031	0.018	0.08	0.27	0.0052	0.32	0.11
imaginal_disc.2	imaginal_disc_FB.genes	34	1.6e-18	1.4e-17	9.2e-16	5.6e-06	0.047	7.3e-12	1.6e-15	8.1e-21	3.8e-08	0.0012	0.0033	3.6e-06	1.4e-08	5.6e-16	5.6e-16
mesoderm.2	mesoderm.genes	109	0.0028	0.0016	0.005	0.23	0.43	0.18	0.81	0.93	0.93	0.74	0.68	0.85	0.88	0.78	0.91
neuronal.2	neuronal.genes	105	0.00052	0.00052	0.21	0.77	0.77	0.13	0.034	0.46	0.72	0.19	0.41	0.19	0.028	0.028	0.0019
reproductive_system.2	mapping2.reproductive_FB.genes	33	0.00092	0.12	0.0025	0.031	0.0031	0.0005	0.23	0.047	0.0024	0.068	0.29	0.56	0.088	0.049	0.013
wing.2	wing_disc_FB.genes	44	6.9e-24	9.4e-18	1.3e-16	0.00063	0.33	2.4e-08	1.1e-10	1.1e-14	1e-05	1.5e-06	0.00021	0.00087	3.1e-14	1.7e-09	2.6e-11

## Sheet: Overlap_size
Hypergeometric tests Parameters
			Drosophila						Anopheles						Apis						Nasonia						Tribolium
Training_CRM_Set	Expresion_GeneSet	Sample Size	Universe Size	GeneSet Size	Expected overlap	msIMM	msHexMCD	PAC-rc	Universe Size	GeneSet Size	Expected overlap	msIMM	msHexMCD	PAC-rc	Universe Size	GeneSet Size	Expected overlap	msIMM	msHexMCD	PAC-rc	Universe Size	GeneSet Size	Expected overlap	msIMM	msHexMCD	PAC-rc	Universe Size	GeneSet Size	Expected overlap	msIMM	msHexMCD	PAC-rc
ap	blastoderm_ap_2004_FB.genes	200	12892	251	3.89389	44	37	36	6782	163	0.865231	17	16	21	5267	143	0.570154	29	35	27	5284	127	0.64894	20	25	19	5930	157	0.503035	16	20	21
dv	allDV.genes	200	5570	259	9.29982	52	47	40	3515	164	1.86629	29	28	29	2825	149	1.52956	34	31	28	2783	140	1.40855	27	27	34	3121	161	1.75393	24	29	30
dv_earlymesoderm	dv_mesoderm.genes	200	5570	67	2.40575	15	16	12	3515	45	0.153627	5	2	10	2825	40	0.141593	4	6	5	2783	37	0.066475	6	5	5	3121	47	0.0752964	6	9	4
dv_neurogenicectoderm	dv_ventral_neurogenic.genes	200	5570	162	5.81688	28	32	27	3515	103	0.791181	15	9	17	2825	96	0.577699	25	22	20	2783	93	0.668344	17	10	20	3121	105	0.672861	13	27	23
adult_mesoderm	adult_muscle_FB.genes	200	12892	56	0.868756	7	9	9	6782	44	0.0583899	0	5	4	5267	34	0.0258212	4	6	6	5284	36	0.0408781	3	3	6	5930	40	0.0404722	5	5	4
amnioserosa	amnioserosa.genes	200	5570	129	4.63196	5	11	9	3515	90	0.230441	8	9	12	2825	74	0.314336	7	5	8	2783	71	0.204096	9	8	10	3121	81	0.259532	5	3	8
blastoderm	blastoderm_ap_2004_FB.genes	200	12892	251	3.89389	45	40	37	3515	163	1.71579	19	19	23	2825	143	1.16425	32	35	28	2783	127	1.27776	22	28	19	3121	157	0.955783	17	27	16
cardiac_mesoderm	cardiac_mesoderm.msh.genes	200	5570	164	5.88869	10	19	19	3515	121	0.654054	6	7	9	2825	98	0.312212	9	9	13	2783	98	0.457779	8	9	11	3121	107	0.377123	5	12	11
cns	cns_FB.genes	200	12892	531	8.23767	47	43	44	6782	398	2.58213	32	28	31	5267	334	1.96582	56	59	48	5284	323	2.93414	30	31	36	5930	382	2.31906	36	37	44
dorsal_ectoderm	dorsal_ectoderm.genes	200	5570	651	23.3752	55	52	56	3515	430	6.85064	43	46	53	2825	365	6.84779	56	57	52	2783	357	6.6705	47	40	48	3121	392	6.02884	47	59	51
ectoderm	ectoderm.genes	200	5570	545	19.5691	55	41	35	6782	363	1.87334	34	38	29	5267	298	1.64078	42	45	43	5284	294	2.39251	44	31	41	5930	329	2.2747	36	35	48
endoderm	endoderm_FB.genes	200	12892	195	3.02513	23	14	26	6782	138	0.529047	10	11	7	5267	108	0.143535	18	20	15	5284	109	0.309425	8	3	15	5930	125	0.316189	17	13	10
eye	eye_FB.genes	200	12892	74	1.148	3	6	6	6782	52	0.0460041	2	4	4	5267	43	0.0326562	1	7	6	5284	42	0.0476911	4	2	1	5930	45	0.00758853	2	5	3
fat_body	fat_body_FB.genes	200	12892	62	0.961837	4	2	6	6782	41	0.0362725	1	4	3	5267	37	0.0210746	4	2	2	5284	36	0.013626	2	4	2	5930	44	0.0148398	1	2	4
female_gonad	gonad.genes	200	5570	238	8.54578	8	14	8	3515	162	0.368706	6	9	10	2825	150	0.530973	10	7	8	2783	143	0.411067	9	7	5	3121	158	0.253124	10	9	7
glia	glia_FB.genes	200	12892	44	0.682594	4	5	6	6782	29	0.0256561	2	4	5	5267	27	0.0256313	1	2	2	5284	27	0.0102195	3	2	2	5930	34	0.0114671	4	5	1
imaginal_disc	imaginal_disc_FB.genes	200	12892	313	4.85572	36	35	37	6782	237	1.29298	23	15	25	5267	191	0.906588	35	37	28	5284	181	0.959122	19	16	24	5930	219	0.886341	34	39	36
male_gonad	gonad.genes	200	5570	238	8.54578	8	8	9	3515	162	0.414794	8	7	9	2825	150	0.477876	12	10	8	2783	143	0.411067	9	13	11	3121	158	0.556873	9	6	6
malpighian_tubules	malpighian_FB.genes	200	12892	9	0.139621	4	3	4	6782	4	0.00235919	0	1	1	5267	4	0.000759446	2	2	1	5284	2	0.000378501	1	1	1	5930	3	0.000505902	1	2	2
mesectoderm	mesectoderm.genes	200	5570	94	3.37522	15	18	16	6782	58	0.136833	13	12	10	5267	54	0.102525	16	17	14	5284	50	0.132475	10	10	8	5930	58	0.0782462	5	9	16
mesoderm	mesoderm.genes	200	5570	768	27.5763	38	37	40	3515	610	6.94168	33	32	34	2825	541	6.51115	35	33	33	2783	529	6.27273	36	36	43	3121	555	7.64659	28	32	33
neuroectoderm	neuroectoderm_FB.genes	200	12892	59	0.915296	4	11	9	6782	39	0.0517546	4	2	6	5267	32	0.0364534	7	9	10	5284	34	0.0643452	7	8	6	5930	36	0.036425	1	2	7
pns	pns.genes	200	5570	97	3.48294	18	16	11	3515	68	0.212802	6	7	7	2825	52	0.12885	15	14	10	2783	58	0.208408	8	9	14	3121	61	0.27363	10	11	11
salivary_gland	salivary_gland_FB.genes	200	12892	124	1.92367	10	13	7	6782	103	0.106311	6	5	4	5267	85	0.0645529	13	14	14	5284	79	0.209311	3	4	5	5930	93	0.0784148	5	6	4
somatic_muscle	somatic_muscle_FB.genes	200	12892	76	1.17903	10	7	11	6782	59	0.0956945	1	5	6	5267	46	0.0524017	11	7	11	5284	41	0.085352	7	4	8	5930	51	0.0688027	10	10	7
tracheal_system	tracheal_system.genes	200	5570	361	12.9623	24	33	30	3515	252	2.15078	22	18	25	2825	205	1.81416	25	30	25	2783	211	1.89544	23	20	28	3121	239	2.14418	25	16	20
ventral_ectoderm	ventral_ectoderm.genes	200	5570	332	11.921	48	35	42	3515	222	2.65263	30	25	31	2825	195	2.13982	37	35	33	2783	182	2.1581	34	27	28	3121	206	1.84813	33	36	42
visceral_mesoderm	visceral_mesoderm.genes	200	5570	136	4.8833	17	16	18	3515	103	0.527454	13	10	8	2825	86	0.24354	9	10	10	2783	81	0.291053	11	9	10	3121	88	0.281961	7	14	13
ectoderm.2	mapping2.ectoderm.genes	200	5570	848	30.4488	85	80	74	3515	573	12.0632	58	55	58	2825	489	10.0396	68	66	65	2783	471	11.0007	53	51	59	3121	526	9.94361	61	63	68
eye.2	eye_antennal_disc_FB.genes	200	12892	154	2.38908	28	21	16	6782	113	0.266588	13	11	17	5267	89	0.28726	17	17	15	5284	86	0.244133	9	10	7	5930	101	0.119224	12	15	15
glia.2	glia_FB.genes	200	12892	44	0.682594	6	6	4	6782	29	0.0171041	3	2	3	5267	27	0.0153788	3	6	5	5284	27	0.0255488	4	3	2	5930	34	0.0114671	5	2	3
imaginal_disc.2	imaginal_disc_FB.genes	200	12892	313	4.85572	33	32	30	6782	237	1.04836	21	12	30	5267	191	1.08791	35	41	25	5284	181	0.856359	16	15	21	5930	219	0.775548	26	36	36
mesoderm.2	mesoderm.genes	200	5570	768	27.5763	42	43	41	3515	610	7.11522	39	36	40	2825	541	7.66018	34	31	31	2783	529	5.89256	35	36	33	3121	555	5.86831	30	32	29
neuronal.2	neuronal.genes	200	5570	66	2.36984	9	9	4	3515	48	0.054623	2	2	5	2825	35	0.0619469	6	3	2	2783	32	0.0229968	4	3	4	3121	37	0.0474207	6	6	8
reproductive_system.2	mapping2.reproductive_FB.genes	200	12892	423	6.56221	16	10	15	6782	300	0.663521	15	18	20	5267	247	0.937915	12	15	19	5284	239	0.859387	14	11	9	5930	279	0.42344	14	15	17
wing.2	wing_disc_FB.genes	200	12892	136	2.10984	28	23	22	6782	99	0.321144	10	4	16	5267	82	0.249098	19	23	13	5284	81	0.199281	14	11	10	5930	95	0.160202	23	18	20
