# Supplementary material for: Evidence for Deep Regulatory Similarities in Early Developmental Programs across Highly Diverged Insects
Source: Genome Biol Evol. 2014 Aug 29;6(9):2301–20. doi: 10.1093/gbe/evu184 (PMC4217690; doi:10.1093/gbe/evu184)
Supplement: Supplementary Data [file supp_evu184_evu184-suppl_data.zip › Table S4.xls]

## Sheet: Sheet1
Species	Method	Dataset	Chr:start-end	Neighboring genes	Global rank	Local rank	tested?
Tcas	msHexMCD	dorsal_ectoderm	ChLG10:10112750-10113250	GLEAN_11037:TC011037:0:inside,GLEAN_11451:TC011451:1599:downstream	478	1
Tcas	msHexMCD	ectoderm.2	ChLG10:10112750-10113250	GLEAN_11037:TC011037:0:inside,GLEAN_11451:TC011451:1599:downstream	1629	1
Tcas	msIMM	dorsal_ectoderm	ChLG10:10112750-10113250	GLEAN_11037:TC011037:0:inside,GLEAN_11451:TC011451:1599:downstream	227	1
Tcas	msIMM	ectoderm.2	ChLG10:10112750-10113250	GLEAN_11037:TC011037:0:inside,GLEAN_11451:TC011451:1599:downstream	2311	2
Tcas	msHexMCD	dorsal_ectoderm	ChLG10:10113000-10113500	GLEAN_11037:TC011037:0:inside,GLEAN_11451:TC011451:1849:downstream	1604	2
Tcas	msHexMCD	ectoderm.2	ChLG10:10113000-10113500	GLEAN_11037:TC011037:0:inside,GLEAN_11451:TC011451:1849:downstream	2860	2
Tcas	msIMM	ectoderm.2	ChLG10:10113000-10113500	GLEAN_11037:TC011037:0:inside,GLEAN_11451:TC011451:1849:downstream	2231	1
Tcas	PACRC_new	endoderm	ChLG10:10368250-10368750	GLEAN_11460:TC011460:16457:upstream,GLEAN_11023:TC011023:59562:downstream	1183	1
Tcas	msHexMCD	ap	ChLG10:10368500-10369000	GLEAN_11460:TC011460:16207:upstream,GLEAN_11023:TC011023:59312:downstream	664	1
Tcas	msIMM	ap	ChLG10:10368500-10369000	GLEAN_11460:TC011460:16207:upstream,GLEAN_11023:TC011023:59312:downstream	1004	2
Tcas	PACRC_new	endoderm	ChLG10:10368500-10369000	GLEAN_11460:TC011460:16207:upstream,GLEAN_11023:TC011023:59312:downstream	1303	2
Tcas	PACRC_new	ap	ChLG10:10368500-10369000	GLEAN_11460:TC011460:16207:upstream,GLEAN_11023:TC011023:59312:downstream	490	2
Tcas	PACRC_new	blastoderm	ChLG10:10368500-10369000	GLEAN_11460:TC011460:16207:upstream,GLEAN_11023:TC011023:59312:downstream	124	1
Tcas	msHexMCD	dv	ChLG10:10369000-10369500	GLEAN_11460:TC011460:15707:upstream,GLEAN_11023:TC011023:58812:downstream	364	1
Tcas	msHexMCD	dv_neurogenicectoderm	ChLG10:10369000-10369500	GLEAN_11460:TC011460:15707:upstream,GLEAN_11023:TC011023:58812:downstream	939	1
Tcas	msHexMCD	ectoderm.2	ChLG10:10369000-10369500	GLEAN_11460:TC011460:15707:upstream,GLEAN_11023:TC011023:58812:downstream	3365	2
Tcas	msHexMCD	blastoderm	ChLG10:10369000-10369500	GLEAN_11460:TC011460:15707:upstream,GLEAN_11023:TC011023:58812:downstream	557	1
Tcas	PACRC_new	ap	ChLG10:10369000-10369500	GLEAN_11460:TC011460:15707:upstream,GLEAN_11023:TC011023:58812:downstream	481	1
Tcas	msHexMCD	ventral_ectoderm	ChLG10:10369250-10369750	GLEAN_11460:TC011460:15457:upstream,GLEAN_11023:TC011023:58562:downstream	780	1
Tcas	msHexMCD	blastoderm	ChLG10:10369250-10369750	GLEAN_11460:TC011460:15457:upstream,GLEAN_11023:TC011023:58562:downstream	1033	2
Tcas	PACRC_new	dv	ChLG10:10369250-10369750	GLEAN_11460:TC011460:15457:upstream,GLEAN_11023:TC011023:58562:downstream	1051	1
Tcas	msHexMCD	ventral_ectoderm	ChLG10:10372250-10372750	GLEAN_11460:TC011460:12457:upstream,GLEAN_11023:TC011023:55562:downstream	1641	2
Tcas	msHexMCD	dv_neurogenicectoderm	ChLG10:10372250-10372750	GLEAN_11460:TC011460:12457:upstream,GLEAN_11023:TC011023:55562:downstream	987	2
Tcas	msHexMCD	ectoderm.2	ChLG10:10372250-10372750	GLEAN_11460:TC011460:12457:upstream,GLEAN_11023:TC011023:55562:downstream	2656	1
Tcas	msIMM	ventral_ectoderm	ChLG10:10372250-10372750	GLEAN_11460:TC011460:12457:upstream,GLEAN_11023:TC011023:55562:downstream	1750	2
Tcas	msIMM	dv_neurogenicectoderm	ChLG10:10372250-10372750	GLEAN_11460:TC011460:12457:upstream,GLEAN_11023:TC011023:55562:downstream	1235	2
Tcas	msIMM	ectoderm.2	ChLG10:10372250-10372750	GLEAN_11460:TC011460:12457:upstream,GLEAN_11023:TC011023:55562:downstream	548	1
Tcas	PACRC_new	ventral_ectoderm	ChLG10:10372250-10372750	GLEAN_11460:TC011460:12457:upstream,GLEAN_11023:TC011023:55562:downstream	135	1
Tcas	msIMM	blastoderm	ChLG10:10372500-10373000	GLEAN_11460:TC011460:12207:upstream,GLEAN_11023:TC011023:55312:downstream	2231	1
Tcas	msHexMCD	endoderm	ChLG10:10374500-10375000	GLEAN_11460:TC011460:10207:upstream,GLEAN_11023:TC011023:53312:downstream	743	1
Tcas	msIMM	endoderm	ChLG10:10374500-10375000	GLEAN_11460:TC011460:10207:upstream,GLEAN_11023:TC011023:53312:downstream	1701	1
Tcas	PACRC_new	dorsal_ectoderm	ChLG10:10374500-10375000	GLEAN_11460:TC011460:10207:upstream,GLEAN_11023:TC011023:53312:downstream	1221	1
Tcas	PACRC_new	ectoderm.2	ChLG10:10374500-10375000	GLEAN_11460:TC011460:10207:upstream,GLEAN_11023:TC011023:53312:downstream	1551	2
Tcas	PACRC_new	mesectoderm	ChLG10:10377000-10377500	GLEAN_11460:TC011460:7707:upstream,GLEAN_11023:TC011023:50812:downstream	3143	2
Tcas	msIMM	ap	ChLG10:10383500-10384000	GLEAN_11460:TC011460:1207:upstream,GLEAN_11023:TC011023:44312:downstream	354	1
Tcas	msIMM	blastoderm	ChLG10:10383500-10384000	GLEAN_11460:TC011460:1207:upstream,GLEAN_11023:TC011023:44312:downstream	3233	2
Tcas	msHexMCD	dv	ChLG10:10390500-10391000	GLEAN_11460:TC011460:0:inside,GLEAN_11023:TC011023:37312:downstream	2197	2
Tcas	msIMM	ventral_ectoderm	ChLG10:10390500-10391000	GLEAN_11460:TC011460:0:inside,GLEAN_11023:TC011023:37312:downstream	776	1
Tcas	msIMM	dv	ChLG10:10390500-10391000	GLEAN_11460:TC011460:0:inside,GLEAN_11023:TC011023:37312:downstream	1942	2
Tcas	msIMM	ectoderm.2	ChLG10:10390500-10391000	GLEAN_11460:TC011460:0:inside,GLEAN_11023:TC011023:37312:downstream	2931	2
Tcas	msHexMCD	mesectoderm	ChLG10:10398750-10399250	GLEAN_11460:TC011460:6999:downstream,GLEAN_11023:TC011023:29062:downstream	1899	2
Tcas	PACRC_new	mesectoderm	ChLG10:10398750-10399250	GLEAN_11460:TC011460:6999:downstream,GLEAN_11023:TC011023:29062:downstream	1871	1
Tcas	msHexMCD	ap	ChLG10:10402000-10402500	GLEAN_11460:TC011460:10249:downstream,GLEAN_11023:TC011023:25812:downstream	734	2
Tcas	msIMM	dv	ChLG10:10404750-10405250	GLEAN_11460:TC011460:12999:downstream,GLEAN_11023:TC011023:23062:downstream	1121	1
Tcas	msIMM	dv_neurogenicectoderm	ChLG10:10404750-10405250	GLEAN_11460:TC011460:12999:downstream,GLEAN_11023:TC011023:23062:downstream	736	1
Tcas	PACRC_new	ventral_ectoderm	ChLG10:10405250-10405750	GLEAN_11460:TC011460:13499:downstream,GLEAN_11023:TC011023:22562:downstream	403	2
Tcas	PACRC_new	dv_neurogenicectoderm	ChLG10:10405250-10405750	GLEAN_11460:TC011460:13499:downstream,GLEAN_11023:TC011023:22562:downstream	167	1
Tcas	PACRC_new	ectoderm.2	ChLG10:10405250-10405750	GLEAN_11460:TC011460:13499:downstream,GLEAN_11023:TC011023:22562:downstream	622	1
Tcas	msIMM	cns	ChLG10:10456000-10456500	GLEAN_11019:TC011019:0:inside,GLEAN_11461:TC011461:16095:upstream	1728	2
Tcas	msHexMCD	endoderm	ChLG10:10459750-10460250	GLEAN_11019:TC011019:0:inside,GLEAN_11461:TC011461:12345:upstream	2837	2
Tcas	msIMM	endoderm	ChLG10:10459750-10460250	GLEAN_11019:TC011019:0:inside,GLEAN_11461:TC011461:12345:upstream	388	2
Tcas	msHexMCD	endoderm	ChLG10:10460000-10460500	GLEAN_11019:TC011019:0:inside,GLEAN_11461:TC011461:12095:upstream	513	1
Tcas	msIMM	endoderm	ChLG10:10460000-10460500	GLEAN_11019:TC011019:0:inside,GLEAN_11461:TC011461:12095:upstream	319	1
Tcas	PACRC_new	cns	ChLG10:10473000-10473500	GLEAN_11461:TC011461:0:inside,GLEAN_11462:TC011462:4403:upstream	3221	1
Tcas	msHexMCD	cns	ChLG10:10477000-10477500	GLEAN_11462:TC011462:403:upstream,GLEAN_11461:TC011461:3671:downstream	3852	1
Tcas	PACRC_new	ectoderm.2	ChLG10:10707250-10707750	GLEAN_11007:TC011007:415:upstream,GLEAN_11476:TC011476:14097:upstream	3149	2
Tcas	msIMM	dorsal_ectoderm	ChLG10:10726750-10727250	GLEAN_11006:TC011006:1003:upstream,GLEAN_11476:TC011476:3693:downstream	2248	1
Tcas	PACRC_new	dorsal_ectoderm	ChLG10:10727500-10728000	GLEAN_11006:TC011006:1753:upstream,GLEAN_11476:TC011476:4443:downstream	1738	2
Tcas	msHexMCD	ventral_ectoderm	ChLG10:10727750-10728250	GLEAN_11006:TC011006:2003:upstream,GLEAN_11476:TC011476:4693:downstream	1673	1
Tcas	msHexMCD	dorsal_ectoderm	ChLG10:10727750-10728250	GLEAN_11006:TC011006:2003:upstream,GLEAN_11476:TC011476:4693:downstream	231	1
Tcas	msHexMCD	ectoderm.2	ChLG10:10727750-10728250	GLEAN_11006:TC011006:2003:upstream,GLEAN_11476:TC011476:4693:downstream	848	1
Tcas	msIMM	ectoderm.2	ChLG10:10727750-10728250	GLEAN_11006:TC011006:2003:upstream,GLEAN_11476:TC011476:4693:downstream	2321	1
Tcas	PACRC_new	ventral_ectoderm	ChLG10:10727750-10728250	GLEAN_11006:TC011006:2003:upstream,GLEAN_11476:TC011476:4693:downstream	761	1
Tcas	PACRC_new	dorsal_ectoderm	ChLG10:10727750-10728250	GLEAN_11006:TC011006:2003:upstream,GLEAN_11476:TC011476:4693:downstream	21	1
Tcas	PACRC_new	ectoderm.2	ChLG10:10727750-10728250	GLEAN_11006:TC011006:2003:upstream,GLEAN_11476:TC011476:4693:downstream	962	1
Tcas	PACRC_new	dorsal_ectoderm	ChLG10:11329500-11330000	GLEAN_04398:TC004398:352:upstream,GLEAN_04357:TC004357:1927:upstream	3832	1
Tcas	msIMM	ectoderm.2	ChLG10:1499250-1499750	GLEAN_11222:TC011222:0:inside,GLEAN_11223:TC011223:33518:upstream	1414	1
Tcas	PACRC_new	ectoderm.2	ChLG10:1499250-1499750	GLEAN_11222:TC011222:0:inside,GLEAN_11223:TC011223:33518:upstream	1207	1
Tcas	msHexMCD	dorsal_ectoderm	ChLG10:1504500-1505000	GLEAN_11222:TC011222:0:inside,GLEAN_11223:TC011223:38768:upstream	3434	1
Tcas	msIMM	dorsal_ectoderm	ChLG10:1504500-1505000	GLEAN_11222:TC011222:0:inside,GLEAN_11223:TC011223:38768:upstream	1420	2
Tcas	PACRC_new	dorsal_ectoderm	ChLG10:1529500-1530000	GLEAN_11222:TC011222:0:inside,GLEAN_11263:TC011263:52086:upstream	3279	1
Tcas	msIMM	ectoderm	ChLG10:1532750-1533250	GLEAN_11222:TC011222:0:inside,GLEAN_11263:TC011263:48836:upstream	2463	2
Tcas	msIMM	ectoderm	ChLG10:1538000-1538500	GLEAN_11222:TC011222:0:inside,GLEAN_11263:TC011263:43586:upstream	1738	1
Tcas	msIMM	ectoderm.2	ChLG10:3442750-3443250	GLEAN_11208:TC011208:0:inside,GLEAN_11289:TC011289:2249:upstream	201	1
Tcas	msIMM	ectoderm	ChLG10:3442750-3443250	GLEAN_11208:TC011208:0:inside,GLEAN_11289:TC011289:2249:upstream	123	1
Tcas	msIMM	ectoderm.2	ChLG10:3443000-3443500	GLEAN_11208:TC011208:0:inside,GLEAN_11289:TC011289:1999:upstream	469	2
Tcas	msIMM	ectoderm	ChLG10:3443000-3443500	GLEAN_11208:TC011208:0:inside,GLEAN_11289:TC011289:1999:upstream	679	2
Tcas	PACRC_new	dv	ChLG10:4655250-4655750	GLEAN_11197:TC011197:3169:downstream,GLEAN_11196:TC011196:27468:downstream	2511	2
Tcas	msIMM	cns	ChLG10:4655500-4656000	GLEAN_11197:TC011197:2919:downstream,GLEAN_11196:TC011196:27218:downstream	2769	1
Tcas	msIMM	dv	ChLG10:4670000-4670500	GLEAN_11197:TC011197:0:inside,GLEAN_11196:TC011196:12718:downstream	1896	2
Tcas	PACRC_new	cns	ChLG10:4670000-4670500	GLEAN_11197:TC011197:0:inside,GLEAN_11196:TC011196:12718:downstream	3794	1
Tcas	msIMM	dorsal_ectoderm	ChLG10:4673750-4674250	GLEAN_11197:TC011197:0:inside,GLEAN_11196:TC011196:8968:downstream	655	1
Tcas	PACRC_new	dv	ChLG10:4673750-4674250	GLEAN_11197:TC011197:0:inside,GLEAN_11196:TC011196:8968:downstream	1597	1
Tcas	msHexMCD	ap	ChLG10:4677500-4678000	GLEAN_11197:TC011197:0:inside,GLEAN_11196:TC011196:5218:downstream	2555	2
Tcas	msHexMCD	imaginal_disc	ChLG10:4677500-4678000	GLEAN_11197:TC011197:0:inside,GLEAN_11196:TC011196:5218:downstream	3354	2
Tcas	msHexMCD	eye.2	ChLG10:4677750-4678250	GLEAN_11197:TC011197:0:inside,GLEAN_11196:TC011196:4968:downstream	3779	1
Tcas	msHexMCD	dv	ChLG10:4677750-4678250	GLEAN_11197:TC011197:0:inside,GLEAN_11196:TC011196:4968:downstream	3577	1
Tcas	msHexMCD	cns	ChLG10:4677750-4678250	GLEAN_11197:TC011197:0:inside,GLEAN_11196:TC011196:4968:downstream	2100	1
Tcas	msHexMCD	dorsal_ectoderm	ChLG10:4677750-4678250	GLEAN_11197:TC011197:0:inside,GLEAN_11196:TC011196:4968:downstream	920	1
Tcas	msHexMCD	ectoderm.2	ChLG10:4677750-4678250	GLEAN_11197:TC011197:0:inside,GLEAN_11196:TC011196:4968:downstream	3103	1
Tcas	msHexMCD	blastoderm	ChLG10:4677750-4678250	GLEAN_11197:TC011197:0:inside,GLEAN_11196:TC011196:4968:downstream	1938	1
Tcas	msHexMCD	imaginal_disc	ChLG10:4677750-4678250	GLEAN_11197:TC011197:0:inside,GLEAN_11196:TC011196:4968:downstream	2970	1
Tcas	msIMM	dorsal_ectoderm	ChLG10:4677750-4678250	GLEAN_11197:TC011197:0:inside,GLEAN_11196:TC011196:4968:downstream	1652	2
Tcas	msIMM	ectoderm.2	ChLG10:4677750-4678250	GLEAN_11197:TC011197:0:inside,GLEAN_11196:TC011196:4968:downstream	2738	2
Tcas	msIMM	imaginal_disc.2	ChLG10:4677750-4678250	GLEAN_11197:TC011197:0:inside,GLEAN_11196:TC011196:4968:downstream	3596	2
Tcas	msIMM	imaginal_disc	ChLG10:4677750-4678250	GLEAN_11197:TC011197:0:inside,GLEAN_11196:TC011196:4968:downstream	1848	1
Tcas	msIMM	imaginal_disc.2	ChLG10:4678000-4678500	GLEAN_11197:TC011197:0:inside,GLEAN_11196:TC011196:4718:downstream	2079	1
Tcas	msIMM	blastoderm	ChLG10:4682250-4682750	GLEAN_11196:TC011196:468:downstream,GLEAN_11197:TC011197:4211:upstream	1790	2
Tcas	PACRC_new	dv	ChLG10:4732750-4733250	GLEAN_11298:TC011298:0:inside,GLEAN_11195:TC011195:7225:downstream	3634	2
Tcas	msHexMCD	dv	ChLG10:4748500-4749000	GLEAN_11195:TC011195:0:inside,GLEAN_11298:TC011298:11908:downstream	3240	1
Tcas	msIMM	endoderm	ChLG10:4781250-4781750	GLEAN_11299:TC011299:15925:upstream,GLEAN_11195:TC011195:32550:upstream	2868	2
Tcas	msIMM	dv	ChLG10:4791750-4792250	GLEAN_11299:TC011299:5425:upstream,GLEAN_11195:TC011195:43050:upstream	2205	2
Tcas	PACRC_new	cns	ChLG10:4811250-4811750	GLEAN_11299:TC011299:0:inside,GLEAN_11300:TC011300:43877:upstream	3330	1
Tcas	msHexMCD	endoderm	ChLG10:4814500-4815000	GLEAN_11299:TC011299:0:inside,GLEAN_11300:TC011300:40627:upstream	2631	1
Tcas	msIMM	endoderm	ChLG10:4814500-4815000	GLEAN_11299:TC011299:0:inside,GLEAN_11300:TC011300:40627:upstream	2643	1
Tcas	msHexMCD	dv_neurogenicectoderm	ChLG10:4816750-4817250	GLEAN_11299:TC011299:0:inside,GLEAN_11300:TC011300:38377:upstream	3233	1
Tcas	PACRC_new	dv	ChLG10:4816750-4817250	GLEAN_11299:TC011299:0:inside,GLEAN_11300:TC011300:38377:upstream	1029	1
Tcas	PACRC_new	cns	ChLG10:4816750-4817250	GLEAN_11299:TC011299:0:inside,GLEAN_11300:TC011300:38377:upstream	3645	2
Tcas	PACRC_new	dv_neurogenicectoderm	ChLG10:4826000-4826500	GLEAN_11299:TC011299:0:inside,GLEAN_11300:TC011300:29127:upstream	345	1
Tcas	PACRC_new	dv_neurogenicectoderm	ChLG10:4826250-4826750	GLEAN_11299:TC011299:0:inside,GLEAN_11300:TC011300:28877:upstream	498	2
Tcas	msHexMCD	endoderm	ChLG10:4833250-4833750	GLEAN_11299:TC011299:0:inside,GLEAN_11300:TC011300:21877:upstream	3480	2
Tcas	PACRC_new	endoderm	ChLG10:4852500-4853000	GLEAN_11299:TC011299:0:inside,GLEAN_11300:TC011300:2627:upstream	1164	1
Tcas	msHexMCD	dv	ChLG10:5548750-5549250	GLEAN_11165:TC011165:0:inside,GLEAN_11323:TC011323:1352:upstream	1299	1
Tcas	msIMM	dv	ChLG10:5548750-5549250	GLEAN_11165:TC011165:0:inside,GLEAN_11323:TC011323:1352:upstream	908	1
Tcas	PACRC_new	dv	ChLG10:5549000-5549500	GLEAN_11165:TC011165:0:inside,GLEAN_11323:TC011323:1102:upstream	710	1
Tcas	msIMM	dv	ChLG10:5571750-5572250	GLEAN_11323:TC011323:0:inside,GLEAN_11163:TC011163:20291:downstream	1497	2
Tcas	PACRC_new	dv	ChLG10:5574750-5575250	GLEAN_11323:TC011323:0:inside,GLEAN_11163:TC011163:17291:downstream	2677	2
Tcas	msIMM	endoderm	ChLG10:5578750-5579250	GLEAN_11323:TC011323:0:inside,GLEAN_11163:TC011163:13291:downstream	3722	2
Tcas	msIMM	ap	ChLG10:5890500-5891000	GLEAN_11335:TC011335:10174:upstream,GLEAN_11334:TC011334:37668:downstream	417	1
Tcas	msIMM	blastoderm	ChLG10:5890500-5891000	GLEAN_11335:TC011335:10174:upstream,GLEAN_11334:TC011334:37668:downstream	100	1
Tcas	msIMM	ap	ChLG10:5921250-5921750	GLEAN_11335:TC011335:0:inside,GLEAN_11151:TC011151:49198:downstream	2481	2
Tcas	msHexMCD	blastoderm	ChLG10:5954000-5954500	GLEAN_11335:TC011335:0:inside,GLEAN_11151:TC011151:16448:downstream	2506	2
Tcas	PACRC_new	eye.2	ChLG10:5997250-5997750	GLEAN_11150:TC011150:0:inside,GLEAN_11336:TC011336:4034:upstream	2076	1
Tcas	PACRC_new	imaginal_disc.2	ChLG10:5997500-5998000	GLEAN_11150:TC011150:248:upstream,GLEAN_11336:TC011336:3784:upstream	1648	1
Tcas	msHexMCD	cns	ChLG10:6000750-6001250	GLEAN_11336:TC011336:534:upstream,GLEAN_11149:TC011149:3300:downstream	1318	2
Tcas	msIMM	cns	ChLG10:6000750-6001250	GLEAN_11336:TC011336:534:upstream,GLEAN_11149:TC011149:3300:downstream	1628	2
Tcas	msHexMCD	cns	ChLG10:6001000-6001500	GLEAN_11336:TC011336:284:upstream,GLEAN_11149:TC011149:3050:downstream	781	1
Tcas	msIMM	cns	ChLG10:6001000-6001500	GLEAN_11336:TC011336:284:upstream,GLEAN_11149:TC011149:3050:downstream	1057	1
Tcas	msIMM	imaginal_disc	ChLG10:6001000-6001500	GLEAN_11336:TC011336:284:upstream,GLEAN_11149:TC011149:3050:downstream	2575	2
Tcas	msIMM	dorsal_ectoderm	ChLG10:6163000-6163500	GLEAN_11140:TC011140:0:inside,GLEAN_11139:TC011139:4698:downstream	1137	2
Tcas	PACRC_new	ectoderm.2	ChLG10:6766500-6767000	GLEAN_11117:TC011117:0:inside,GLEAN_11116:TC011116:2584:downstream	1286	1
Tcas	msIMM	cns	ChLG10:6767750-6768250	GLEAN_11117:TC011117:294:upstream,GLEAN_11116:TC011116:1334:downstream	2460	1
Tcas	msHexMCD	cns	ChLG10:6814250-6814750	GLEAN_11114:TC011114:0:inside,GLEAN_11363:TC011363:10924:upstream	725	1
Tcas	msHexMCD	somatic_muscle	ChLG10:6814250-6814750	GLEAN_11114:TC011114:0:inside,GLEAN_11363:TC011363:10924:upstream	467	2
Tcas	PACRC_new	cns	ChLG10:6814250-6814750	GLEAN_11114:TC011114:0:inside,GLEAN_11363:TC011363:10924:upstream	359	2
Tcas	PACRC_new	dv	ChLG10:6831500-6832000	GLEAN_11114:TC011114:0:inside,GLEAN_11363:TC011363:6108:downstream	311	2
Tcas	msHexMCD	dv	ChLG10:6835750-6836250	GLEAN_11114:TC011114:0:inside,GLEAN_11113:TC011113:9867:downstream	320	1
Tcas	msHexMCD	somatic_muscle	ChLG10:6835750-6836250	GLEAN_11114:TC011114:0:inside,GLEAN_11113:TC011113:9867:downstream	118	1
Tcas	msIMM	dv	ChLG10:6835750-6836250	GLEAN_11114:TC011114:0:inside,GLEAN_11113:TC011113:9867:downstream	3245	2
Tcas	msIMM	somatic_muscle	ChLG10:6835750-6836250	GLEAN_11114:TC011114:0:inside,GLEAN_11113:TC011113:9867:downstream	335	1
Tcas	PACRC_new	somatic_muscle	ChLG10:6835750-6836250	GLEAN_11114:TC011114:0:inside,GLEAN_11113:TC011113:9867:downstream	501	1
Tcas	msHexMCD	dv	ChLG10:6836000-6836500	GLEAN_11114:TC011114:0:inside,GLEAN_11113:TC011113:9617:downstream	894	2
Tcas	msIMM	somatic_muscle	ChLG10:6836000-6836500	GLEAN_11114:TC011114:0:inside,GLEAN_11113:TC011113:9617:downstream	540	2
Tcas	PACRC_new	cns	ChLG10:6838500-6839000	GLEAN_11114:TC011114:0:inside,GLEAN_11113:TC011113:7117:downstream	192	1
Tcas	PACRC_new	dv	ChLG10:6841500-6842000	GLEAN_11114:TC011114:0:inside,GLEAN_11113:TC011113:4117:downstream	284	1
Tcas	msHexMCD	wing.2	ChLG10:7019000-7019500	GLEAN_11105:TC011105:0:inside,GLEAN_11372:TC011372:12695:downstream	1480	1
Tcas	msHexMCD	imaginal_disc.2	ChLG10:7019000-7019500	GLEAN_11105:TC011105:0:inside,GLEAN_11372:TC011372:12695:downstream	906	1
Tcas	msIMM	wing.2	ChLG10:7019000-7019500	GLEAN_11105:TC011105:0:inside,GLEAN_11372:TC011372:12695:downstream	1847	2
Tcas	msHexMCD	imaginal_disc	ChLG10:7025750-7026250	GLEAN_11105:TC011105:0:inside,GLEAN_11372:TC011372:19445:downstream	1516	2
Tcas	PACRC_new	eye.2	ChLG10:7025750-7026250	GLEAN_11105:TC011105:0:inside,GLEAN_11372:TC011372:19445:downstream	948	1
Tcas	PACRC_new	wing.2	ChLG10:7025750-7026250	GLEAN_11105:TC011105:0:inside,GLEAN_11372:TC011372:19445:downstream	667	2
Tcas	PACRC_new	imaginal_disc.2	ChLG10:7025750-7026250	GLEAN_11105:TC011105:0:inside,GLEAN_11372:TC011372:19445:downstream	693	2
Tcas	PACRC_new	wing.2	ChLG10:7046250-7046750	GLEAN_11105:TC011105:0:inside,GLEAN_11373:TC011373:2878:upstream	238	1
Tcas	PACRC_new	imaginal_disc.2	ChLG10:7046250-7046750	GLEAN_11105:TC011105:0:inside,GLEAN_11373:TC011373:2878:upstream	527	1
Tcas	PACRC_new	imaginal_disc	ChLG10:7046250-7046750	GLEAN_11105:TC011105:0:inside,GLEAN_11373:TC011373:2878:upstream	508	1
Tcas	msIMM	imaginal_disc.2	ChLG10:7277750-7278250	GLEAN_11091:TC011091:2881:downstream,GLEAN_11385:TC011385:3446:upstream	822	1
Tcas	PACRC_new	wing.2	ChLG10:7278000-7278500	GLEAN_11091:TC011091:2631:downstream,GLEAN_11385:TC011385:3196:upstream	2161	1
Tcas	msHexMCD	cns	ChLG10:7293500-7294000	GLEAN_11090:TC011090:2847:upstream,GLEAN_11089:TC011089:5193:downstream	443	1
Tcas	PACRC_new	cns	ChLG10:7293500-7294000	GLEAN_11090:TC011090:2847:upstream,GLEAN_11089:TC011089:5193:downstream	833	1
Tcas	msHexMCD	wing.2	ChLG10:8077250-8077750	GLEAN_11073:TC011073:0:inside,GLEAN_11408:TC011408:3090:upstream	2096	1
Tcas	msHexMCD	imaginal_disc.2	ChLG10:8077250-8077750	GLEAN_11073:TC011073:0:inside,GLEAN_11408:TC011408:3090:upstream	3473	1
Tcas	msHexMCD	imaginal_disc	ChLG10:8077250-8077750	GLEAN_11073:TC011073:0:inside,GLEAN_11408:TC011408:3090:upstream	2214	1
Tcas	PACRC_new	wing.2	ChLG10:8077250-8077750	GLEAN_11073:TC011073:0:inside,GLEAN_11408:TC011408:3090:upstream	3390	1
Tcas	PACRC_new	imaginal_disc.2	ChLG10:8077250-8077750	GLEAN_11073:TC011073:0:inside,GLEAN_11408:TC011408:3090:upstream	3537	1
Tcas	msIMM	ectoderm	ChLG10:8165250-8165750	GLEAN_11068:TC011068:2173:downstream,GLEAN_11413:TC011413:9301:upstream	2299	1
Tcas	PACRC_new	dorsal_ectoderm	ChLG10:8180750-8181250	GLEAN_11413:TC011413:5030:downstream,GLEAN_11068:TC011068:10483:upstream	3150	1
Tcas	PACRC_new	ventral_ectoderm	ChLG10:8253500-8254000	GLEAN_11065:TC011065:4104:upstream,GLEAN_11064:TC011064:8364:downstream	2472	2
Tcas	msIMM	ventral_ectoderm	ChLG10:8261750-8262250	GLEAN_11064:TC011064:114:downstream,GLEAN_11065:TC011065:12354:upstream	1006	1
Tcas	msHexMCD	dorsal_ectoderm	ChLG10:8315750-8316250	GLEAN_11417:TC011417:4628:upstream,GLEAN_11061:TC011061:6144:upstream	2355	1
Tcas	msHexMCD	ectoderm.2	ChLG10:8315750-8316250	GLEAN_11417:TC011417:4628:upstream,GLEAN_11061:TC011061:6144:upstream	913	1
Tcas	msHexMCD	ectoderm	ChLG10:8315750-8316250	GLEAN_11417:TC011417:4628:upstream,GLEAN_11061:TC011061:6144:upstream	888	1
Tcas	PACRC_new	ectoderm.2	ChLG10:8315750-8316250	GLEAN_11417:TC011417:4628:upstream,GLEAN_11061:TC011061:6144:upstream	1339	1
Tcas	PACRC_new	ectoderm	ChLG10:8315750-8316250	GLEAN_11417:TC011417:4628:upstream,GLEAN_11061:TC011061:6144:upstream	2001	1
Tcas	PACRC_new	dorsal_ectoderm	ChLG10:8316000-8316500	GLEAN_11417:TC011417:4378:upstream,GLEAN_11061:TC011061:6394:upstream	2354	1
Tcas	msHexMCD	ventral_ectoderm	ChLG10:8320000-8320500	GLEAN_11417:TC011417:378:upstream,GLEAN_11060:TC011060:5308:downstream	3475	1
Tcas	msHexMCD	ectoderm.2	ChLG10:8320000-8320500	GLEAN_11417:TC011417:378:upstream,GLEAN_11060:TC011060:5308:downstream	2291	2
Tcas	msHexMCD	ectoderm	ChLG10:8320000-8320500	GLEAN_11417:TC011417:378:upstream,GLEAN_11060:TC011060:5308:downstream	1118	2
Tcas	msIMM	ectoderm.2	ChLG10:8320000-8320500	GLEAN_11417:TC011417:378:upstream,GLEAN_11060:TC011060:5308:downstream	2049	1
Tcas	msIMM	ectoderm	ChLG10:8320000-8320500	GLEAN_11417:TC011417:378:upstream,GLEAN_11060:TC011060:5308:downstream	514	1
Tcas	msIMM	ectoderm	ChLG10:8320250-8320750	GLEAN_11417:TC011417:128:upstream,GLEAN_11060:TC011060:5058:downstream	1742	2
Tcas	msIMM	ventral_ectoderm	ChLG10:8321000-8321500	GLEAN_11417:TC011417:0:inside,GLEAN_11060:TC011060:4308:downstream	1798	1
Tcas	msIMM	ventral_ectoderm	ChLG10:8321250-8321750	GLEAN_11417:TC011417:0:inside,GLEAN_11060:TC011060:4058:downstream	3084	2
Tcas	PACRC_new	ap	ChLG10:8636750-8637250	GLEAN_11429:TC011429:9282:downstream,GLEAN_11430:TC011430:18013:upstream	1504	1
Tcas	msHexMCD	ventral_ectoderm	ChLG10:8643000-8643500	GLEAN_11430:TC011430:11763:upstream,GLEAN_11429:TC011429:15532:downstream	2148	1
Tcas	msHexMCD	ap	ChLG10:8643000-8643500	GLEAN_11430:TC011430:11763:upstream,GLEAN_11429:TC011429:15532:downstream	503	2
Tcas	msHexMCD	blastoderm	ChLG10:8643000-8643500	GLEAN_11430:TC011430:11763:upstream,GLEAN_11429:TC011429:15532:downstream	137	1
Tcas	msIMM	blastoderm	ChLG10:8643000-8643500	GLEAN_11430:TC011430:11763:upstream,GLEAN_11429:TC011429:15532:downstream	1788	2
Tcas	msHexMCD	ventral_ectoderm	ChLG10:8643250-8643750	GLEAN_11430:TC011430:11513:upstream,GLEAN_11429:TC011429:15782:downstream	2658	2
Tcas	msHexMCD	ectoderm.2	ChLG10:8643250-8643750	GLEAN_11430:TC011430:11513:upstream,GLEAN_11429:TC011429:15782:downstream	1033	1
Tcas	msHexMCD	ap	ChLG10:8643250-8643750	GLEAN_11430:TC011430:11513:upstream,GLEAN_11429:TC011429:15782:downstream	376	1
Tcas	msHexMCD	blastoderm	ChLG10:8643250-8643750	GLEAN_11430:TC011430:11513:upstream,GLEAN_11429:TC011429:15782:downstream	271	2
Tcas	msIMM	blastoderm	ChLG10:8643250-8643750	GLEAN_11430:TC011430:11513:upstream,GLEAN_11429:TC011429:15782:downstream	290	1
Tcas	PACRC_new	ap	ChLG10:8643250-8643750	GLEAN_11430:TC011430:11513:upstream,GLEAN_11429:TC011429:15782:downstream	1968	2
Tcas	PACRC_new	blastoderm	ChLG10:8643250-8643750	GLEAN_11430:TC011430:11513:upstream,GLEAN_11429:TC011429:15782:downstream	510	1
Tcas	msIMM	cns	ChLG2:10002000-10002500	GLEAN_00903:TC000903:0:inside,GLEAN_00907:TC000907:15650:upstream	260	1
Tcas	PACRC_new	cns	ChLG2:10002000-10002500	GLEAN_00903:TC000903:0:inside,GLEAN_00907:TC000907:15650:upstream	467	2
Tcas	PACRC_new	dv	ChLG2:10005250-10005750	GLEAN_00903:TC000903:0:inside,GLEAN_00907:TC000907:12400:upstream	498	1
Tcas	msIMM	cns	ChLG2:10018500-10019000	GLEAN_00907:TC000907:0:inside,GLEAN_00903:TC000903:10274:downstream	379	2
Tcas	PACRC_new	blastoderm	ChLG2:10021500-10022000	GLEAN_00907:TC000907:2109:downstream,GLEAN_00903:TC000903:13274:downstream	699	2
Tcas	PACRC_new	blastoderm	ChLG2:10021750-10022250	GLEAN_00907:TC000907:2359:downstream,GLEAN_00903:TC000903:13524:downstream	456	1
Tcas	PACRC_new	endoderm	ChLG2:10137500-10138000	GLEAN_00912:TC000912:3412:upstream,GLEAN_00650:TC000650:13560:upstream	262	2
Tcas	PACRC_new	ventral_ectoderm	ChLG2:10137500-10138000	GLEAN_00912:TC000912:3412:upstream,GLEAN_00650:TC000650:13560:upstream	174	1
Tcas	PACRC_new	ectoderm.2	ChLG2:10137500-10138000	GLEAN_00912:TC000912:3412:upstream,GLEAN_00650:TC000650:13560:upstream	731	1
Tcas	PACRC_new	ectoderm	ChLG2:10137500-10138000	GLEAN_00912:TC000912:3412:upstream,GLEAN_00650:TC000650:13560:upstream	551	2
Tcas	msIMM	cns	ChLG2:10139250-10139750	GLEAN_00912:TC000912:1662:upstream,GLEAN_00650:TC000650:15310:upstream	826	2
Tcas	PACRC_new	wing.2	ChLG2:10140000-10140500	GLEAN_00912:TC000912:912:upstream,GLEAN_00650:TC000650:16060:upstream	432	2
Tcas	msIMM	dorsal_ectoderm	ChLG2:10142000-10142500	GLEAN_00912:TC000912:0:inside,GLEAN_00650:TC000650:18060:upstream	1988	2
Tcas	msIMM	dv_neurogenicectoderm	ChLG2:10142000-10142500	GLEAN_00912:TC000912:0:inside,GLEAN_00650:TC000650:18060:upstream	1657	2
Tcas	msHexMCD	dv	ChLG2:10146250-10146750	GLEAN_00912:TC000912:0:inside,GLEAN_00913:TC000913:17835:upstream	951	1
Tcas	msHexMCD	dv_neurogenicectoderm	ChLG2:10146250-10146750	GLEAN_00912:TC000912:0:inside,GLEAN_00913:TC000913:17835:upstream	2070	2
Tcas	msIMM	dv	ChLG2:10146250-10146750	GLEAN_00912:TC000912:0:inside,GLEAN_00913:TC000913:17835:upstream	355	1
Tcas	msIMM	wing.2	ChLG2:10151250-10151750	GLEAN_00912:TC000912:0:inside,GLEAN_00913:TC000913:12835:upstream	982	1
Tcas	PACRC_new	endoderm	ChLG2:10151500-10152000	GLEAN_00912:TC000912:242:downstream,GLEAN_00913:TC000913:12585:upstream	153	1
Tcas	PACRC_new	wing.2	ChLG2:10151500-10152000	GLEAN_00912:TC000912:242:downstream,GLEAN_00913:TC000913:12585:upstream	249	1
Tcas	PACRC_new	imaginal_disc.2	ChLG2:10151500-10152000	GLEAN_00912:TC000912:242:downstream,GLEAN_00913:TC000913:12585:upstream	196	1
Tcas	msIMM	ectoderm	ChLG2:10152250-10152750	GLEAN_00912:TC000912:992:downstream,GLEAN_00913:TC000913:11835:upstream	293	2
Tcas	msHexMCD	wing.2	ChLG2:10159750-10160250	GLEAN_00913:TC000913:4335:upstream,GLEAN_00912:TC000912:8492:downstream	1342	2
Tcas	msIMM	ventral_ectoderm	ChLG2:10164000-10164500	GLEAN_00913:TC000913:85:upstream,GLEAN_00912:TC000912:12742:downstream	2733	1
Tcas	msHexMCD	endoderm	ChLG2:10221000-10221500	GLEAN_00916:TC000916:5161:upstream,GLEAN_00917:TC000917:15992:upstream	1325	2
Tcas	msIMM	endoderm	ChLG2:10221000-10221500	GLEAN_00916:TC000916:5161:upstream,GLEAN_00917:TC000917:15992:upstream	517	1
Tcas	PACRC_new	endoderm	ChLG2:10225250-10225750	GLEAN_00916:TC000916:911:upstream,GLEAN_00917:TC000917:11742:upstream	1458	1
Tcas	PACRC_new	cns	ChLG2:10227250-10227750	GLEAN_00916:TC000916:7:downstream,GLEAN_00917:TC000917:9742:upstream	895	2
Tcas	PACRC_new	imaginal_disc	ChLG2:10227250-10227750	GLEAN_00916:TC000916:7:downstream,GLEAN_00917:TC000917:9742:upstream	127	1
Tcas	msHexMCD	endoderm	ChLG2:10228500-10229000	GLEAN_00916:TC000916:1257:downstream,GLEAN_00917:TC000917:8492:upstream	1025	1
Tcas	msIMM	endoderm	ChLG2:10228500-10229000	GLEAN_00916:TC000916:1257:downstream,GLEAN_00917:TC000917:8492:upstream	730	2
Tcas	msHexMCD	ap	ChLG2:10231000-10231500	GLEAN_00916:TC000916:3757:downstream,GLEAN_00917:TC000917:5992:upstream	1789	1
Tcas	msHexMCD	wing.2	ChLG2:10236500-10237000	GLEAN_00917:TC000917:492:upstream,GLEAN_00916:TC000916:9257:downstream	265	1
Tcas	msHexMCD	cns	ChLG2:10236500-10237000	GLEAN_00917:TC000917:492:upstream,GLEAN_00916:TC000916:9257:downstream	143	1
Tcas	msHexMCD	imaginal_disc.2	ChLG2:10236500-10237000	GLEAN_00917:TC000917:492:upstream,GLEAN_00916:TC000916:9257:downstream	397	1
Tcas	msHexMCD	imaginal_disc	ChLG2:10236500-10237000	GLEAN_00917:TC000917:492:upstream,GLEAN_00916:TC000916:9257:downstream	210	1
Tcas	msIMM	imaginal_disc	ChLG2:10236500-10237000	GLEAN_00917:TC000917:492:upstream,GLEAN_00916:TC000916:9257:downstream	2844	2
Tcas	msHexMCD	wing.2	ChLG2:10236750-10237250	GLEAN_00917:TC000917:242:upstream,GLEAN_00916:TC000916:9507:downstream	901	2
Tcas	msHexMCD	cns	ChLG2:10236750-10237250	GLEAN_00917:TC000917:242:upstream,GLEAN_00916:TC000916:9507:downstream	1274	2
Tcas	msHexMCD	imaginal_disc.2	ChLG2:10236750-10237250	GLEAN_00917:TC000917:242:upstream,GLEAN_00916:TC000916:9507:downstream	561	2
Tcas	msHexMCD	blastoderm	ChLG2:10236750-10237250	GLEAN_00917:TC000917:242:upstream,GLEAN_00916:TC000916:9507:downstream	2816	2
Tcas	msHexMCD	imaginal_disc	ChLG2:10236750-10237250	GLEAN_00917:TC000917:242:upstream,GLEAN_00916:TC000916:9507:downstream	655	2
Tcas	msIMM	imaginal_disc.2	ChLG2:10236750-10237250	GLEAN_00917:TC000917:242:upstream,GLEAN_00916:TC000916:9507:downstream	433	1
Tcas	msIMM	imaginal_disc	ChLG2:10236750-10237250	GLEAN_00917:TC000917:242:upstream,GLEAN_00916:TC000916:9507:downstream	1239	1
Tcas	PACRC_new	endoderm	ChLG2:10244750-10245250	GLEAN_00917:TC000917:0:inside,GLEAN_00916:TC000916:17507:downstream	1560	2
Tcas	PACRC_new	ap	ChLG2:10248250-10248750	GLEAN_00917:TC000917:0:inside,GLEAN_00646:TC000646:17676:downstream	1581	1
Tcas	msIMM	wing.2	ChLG2:10252250-10252750	GLEAN_00917:TC000917:0:inside,GLEAN_00646:TC000646:13676:downstream	792	1
Tcas	msIMM	ap	ChLG2:10255750-10256250	GLEAN_00917:TC000917:0:inside,GLEAN_00646:TC000646:10176:downstream	2809	1
Tcas	msHexMCD	blastoderm	ChLG2:10258250-10258750	GLEAN_00917:TC000917:0:inside,GLEAN_00646:TC000646:7676:downstream	500	1
Tcas	msIMM	blastoderm	ChLG2:10258250-10258750	GLEAN_00917:TC000917:0:inside,GLEAN_00646:TC000646:7676:downstream	2197	1
Tcas	msHexMCD	ap	ChLG2:10261000-10261500	GLEAN_00917:TC000917:1592:downstream,GLEAN_00646:TC000646:4926:downstream	2272	2
Tcas	PACRC_new	ap	ChLG2:10263750-10264250	GLEAN_00646:TC000646:2176:downstream,GLEAN_00917:TC000917:4342:downstream	3079	2
Tcas	msIMM	cns	ChLG2:10281000-10281500	GLEAN_00920:TC000920:2858:upstream,GLEAN_00646:TC000646:14637:upstream	3186	2
Tcas	PACRC_new	imaginal_disc.2	ChLG2:10301500-10302000	GLEAN_00920:TC000920:7859:downstream,GLEAN_00921:TC000921:18414:upstream	1641	2
Tcas	msIMM	cns	ChLG2:10307000-10307500	GLEAN_00921:TC000921:12914:upstream,GLEAN_00920:TC000920:13359:downstream	2673	1
Tcas	PACRC_new	eye.2	ChLG2:10307000-10307500	GLEAN_00921:TC000921:12914:upstream,GLEAN_00920:TC000920:13359:downstream	648	1
Tcas	PACRC_new	cns	ChLG2:10307000-10307500	GLEAN_00921:TC000921:12914:upstream,GLEAN_00920:TC000920:13359:downstream	777	1
Tcas	PACRC_new	imaginal_disc	ChLG2:10307000-10307500	GLEAN_00921:TC000921:12914:upstream,GLEAN_00920:TC000920:13359:downstream	572	1
Tcas	PACRC_new	imaginal_disc	ChLG2:10307250-10307750	GLEAN_00921:TC000921:12664:upstream,GLEAN_00920:TC000920:13609:downstream	1605	2
Tcas	msIMM	cns	ChLG2:10356750-10357250	GLEAN_00925:TC000925:0:inside,GLEAN_00645:TC000645:6451:upstream	654	1	Tcas_pb_1
Tcas	PACRC_new	cns	ChLG2:10356750-10357250	GLEAN_00925:TC000925:0:inside,GLEAN_00645:TC000645:6451:upstream	559	1	Tcas_pb_1
Tcas	msHexMCD	ap	ChLG2:10359750-10360250	GLEAN_00925:TC000925:0:inside,GLEAN_00645:TC000645:9451:upstream	1770	2
Tcas	msIMM	ap	ChLG2:10361250-10361750	GLEAN_00925:TC000925:0:inside,GLEAN_00645:TC000645:10951:upstream	2199	2
Tcas	msHexMCD	endoderm	ChLG2:10384250-10384750	GLEAN_00926:TC000926:4024:upstream,GLEAN_00925:TC000925:9630:downstream	3969	2	Tcas_lab_1
Tcas	msIMM	blastoderm	ChLG2:10384250-10384750	GLEAN_00926:TC000926:4024:upstream,GLEAN_00925:TC000925:9630:downstream	106	1	Tcas_lab_1
Tcas	msHexMCD	endoderm	ChLG2:10384500-10385000	GLEAN_00926:TC000926:3774:upstream,GLEAN_00925:TC000925:9880:downstream	2809	1	Tcas_lab_1
Tcas	msIMM	blastoderm	ChLG2:10384500-10385000	GLEAN_00926:TC000926:3774:upstream,GLEAN_00925:TC000925:9880:downstream	1959	2	Tcas_lab_1
Tcas	PACRC_new	cns	ChLG2:10387750-10388250	GLEAN_00926:TC000926:524:upstream,GLEAN_00925:TC000925:13130:downstream	1316	2
Tcas	msHexMCD	imaginal_disc.2	ChLG2:10388000-10388500	GLEAN_00926:TC000926:274:upstream,GLEAN_00643:TC000643:13239:downstream	3183	2
Tcas	msHexMCD	imaginal_disc	ChLG2:10388000-10388500	GLEAN_00926:TC000926:274:upstream,GLEAN_00643:TC000643:13239:downstream	2668	2
Tcas	PACRC_new	ap	ChLG2:10396250-10396750	GLEAN_00926:TC000926:0:inside,GLEAN_00643:TC000643:4989:downstream	2752	1
Tcas	msIMM	imaginal_disc.2	ChLG2:10408250-10408750	GLEAN_00643:TC000643:0:inside,GLEAN_00642:TC000642:4630:downstream	1039	2
Tcas	msIMM	imaginal_disc	ChLG2:10408250-10408750	GLEAN_00643:TC000643:0:inside,GLEAN_00642:TC000642:4630:downstream	787	1
Tcas	msIMM	ventral_ectoderm	ChLG2:10440750-10441250	GLEAN_00641:TC000641:0:inside,GLEAN_00933:TC000933:638:downstream	971	2
Tcas	msHexMCD	ventral_ectoderm	ChLG2:10444750-10445250	GLEAN_00641:TC000641:0:inside,GLEAN_00640:TC000640:1614:downstream	3317	1
Tcas	msIMM	ventral_ectoderm	ChLG2:10444750-10445250	GLEAN_00641:TC000641:0:inside,GLEAN_00640:TC000640:1614:downstream	60	1
Tcas	PACRC_new	ectoderm.2	ChLG2:11704250-11704750	GLEAN_00589:TC000589:0:inside,GLEAN_00987:TC000987:3085:upstream	1496	2
Tcas	PACRC_new	ventral_ectoderm	ChLG2:11706000-11706500	GLEAN_00987:TC000987:1335:upstream,GLEAN_00589:TC000589:1747:upstream	1637	1
Tcas	msIMM	mesectoderm	ChLG2:11864000-11864500	GLEAN_00996:TC000996:0:inside,GLEAN_00997:TC000997:2824:upstream	1265	2
Tcas	PACRC_new	ectoderm.2	ChLG2:11879500-11880000	GLEAN_00998:TC000998:683:upstream,GLEAN_00575:TC000575:1053:upstream	2675	2
Tcas	msIMM	ectoderm.2	ChLG2:11879750-11880250	GLEAN_00998:TC000998:433:upstream,GLEAN_00575:TC000575:1303:upstream	1330	1
Tcas	msIMM	ectoderm	ChLG2:11879750-11880250	GLEAN_00998:TC000998:433:upstream,GLEAN_00575:TC000575:1303:upstream	1045	1
Tcas	PACRC_new	ectoderm.2	ChLG2:11879750-11880250	GLEAN_00998:TC000998:433:upstream,GLEAN_00575:TC000575:1303:upstream	483	1
Tcas	PACRC_new	cns	ChLG2:11891750-11892250	GLEAN_00574:TC000574:625:downstream,GLEAN_00998:TC000998:4174:downstream	1413	1
Tcas	msIMM	blastoderm	ChLG2:11893500-11894000	GLEAN_00574:TC000574:0:inside,GLEAN_00998:TC000998:5924:downstream	3164	1
Tcas	PACRC_new	ectoderm	ChLG2:11899750-11900250	GLEAN_00574:TC000574:0:inside,GLEAN_00998:TC000998:12174:downstream	3667	2
Tcas	msHexMCD	cns	ChLG2:11907000-11907500	GLEAN_00574:TC000574:0:inside,GLEAN_01000:TC001000:18291:upstream	816	1
Tcas	msIMM	cns	ChLG2:11907000-11907500	GLEAN_00574:TC000574:0:inside,GLEAN_01000:TC001000:18291:upstream	84	1
Tcas	msHexMCD	cns	ChLG2:12243500-12244000	GLEAN_01017:TC001017:709:downstream,GLEAN_01018:TC001018:1981:upstream	2178	1
Tcas	msIMM	cns	ChLG2:12243500-12244000	GLEAN_01017:TC001017:709:downstream,GLEAN_01018:TC001018:1981:upstream	2361	1
Tcas	PACRC_new	cns	ChLG2:12243500-12244000	GLEAN_01017:TC001017:709:downstream,GLEAN_01018:TC001018:1981:upstream	2172	2
Tcas	PACRC_new	cns	ChLG2:12245750-12246250	GLEAN_01018:TC001018:0:inside,GLEAN_01017:TC001017:2959:downstream	1106	1
Tcas	msIMM	dv	ChLG2:12302750-12303250	GLEAN_01026:TC001026:0:inside,GLEAN_01027:TC001027:1400:upstream	2159	1
Tcas	msIMM	dv_neurogenicectoderm	ChLG2:12302750-12303250	GLEAN_01026:TC001026:0:inside,GLEAN_01027:TC001027:1400:upstream	1345	1
Tcas	msIMM	dv	ChLG2:12303000-12303500	GLEAN_01026:TC001026:0:inside,GLEAN_01027:TC001027:1150:upstream	2241	2
Tcas	msIMM	dv_neurogenicectoderm	ChLG2:12303000-12303500	GLEAN_01026:TC001026:0:inside,GLEAN_01027:TC001027:1150:upstream	2048	2
Tcas	msIMM	ap	ChLG2:12311750-12312250	GLEAN_00543:TC000543:0:inside,GLEAN_01027:TC001027:6697:downstream	689	1
Tcas	msIMM	blastoderm	ChLG2:12311750-12312250	GLEAN_00543:TC000543:0:inside,GLEAN_01027:TC001027:6697:downstream	3494	2
Tcas	msIMM	ap	ChLG2:12312000-12312500	GLEAN_00543:TC000543:0:inside,GLEAN_01027:TC001027:6947:downstream	3232	2
Tcas	msIMM	blastoderm	ChLG2:12312000-12312500	GLEAN_00543:TC000543:0:inside,GLEAN_01027:TC001027:6947:downstream	2906	1
Tcas	PACRC_new	wing.2	ChLG2:12388250-12388750	GLEAN_00538:TC000538:5229:upstream,GLEAN_01037:TC001037:12844:downstream	1250	2
Tcas	msHexMCD	wing.2	ChLG2:12388500-12389000	GLEAN_00538:TC000538:5479:upstream,GLEAN_01037:TC001037:13094:downstream	3156	1
Tcas	msHexMCD	imaginal_disc.2	ChLG2:12388500-12389000	GLEAN_00538:TC000538:5479:upstream,GLEAN_01037:TC001037:13094:downstream	3463	1
Tcas	PACRC_new	eye.2	ChLG2:12388500-12389000	GLEAN_00538:TC000538:5479:upstream,GLEAN_01037:TC001037:13094:downstream	2810	1
Tcas	PACRC_new	wing.2	ChLG2:12388500-12389000	GLEAN_00538:TC000538:5479:upstream,GLEAN_01037:TC001037:13094:downstream	556	1
Tcas	PACRC_new	imaginal_disc	ChLG2:12388500-12389000	GLEAN_00538:TC000538:5479:upstream,GLEAN_01037:TC001037:13094:downstream	3219	1
Tcas	PACRC_new	imaginal_disc.2	ChLG2:12546750-12547250	GLEAN_01050:TC001050:2211:upstream,GLEAN_01051:TC001051:8221:upstream	3303	2
Tcas	msHexMCD	eye.2	ChLG2:12549250-12549750	GLEAN_01050:TC001050:0:inside,GLEAN_01051:TC001051:5721:upstream	726	1
Tcas	msHexMCD	cns	ChLG2:12549250-12549750	GLEAN_01050:TC001050:0:inside,GLEAN_01051:TC001051:5721:upstream	2444	1
Tcas	msHexMCD	imaginal_disc.2	ChLG2:12549250-12549750	GLEAN_01050:TC001050:0:inside,GLEAN_01051:TC001051:5721:upstream	1434	1
Tcas	msHexMCD	imaginal_disc	ChLG2:12549250-12549750	GLEAN_01050:TC001050:0:inside,GLEAN_01051:TC001051:5721:upstream	1218	2
Tcas	msIMM	imaginal_disc.2	ChLG2:12549250-12549750	GLEAN_01050:TC001050:0:inside,GLEAN_01051:TC001051:5721:upstream	2051	1
Tcas	msIMM	imaginal_disc	ChLG2:12549250-12549750	GLEAN_01050:TC001050:0:inside,GLEAN_01051:TC001051:5721:upstream	2135	2
Tcas	msHexMCD	eye.2	ChLG2:12549500-12550000	GLEAN_01050:TC001050:0:inside,GLEAN_01051:TC001051:5471:upstream	893	2
Tcas	msHexMCD	imaginal_disc.2	ChLG2:12549500-12550000	GLEAN_01050:TC001050:0:inside,GLEAN_01051:TC001051:5471:upstream	1579	2
Tcas	msHexMCD	imaginal_disc	ChLG2:12549500-12550000	GLEAN_01050:TC001050:0:inside,GLEAN_01051:TC001051:5471:upstream	687	1
Tcas	msIMM	imaginal_disc	ChLG2:12549500-12550000	GLEAN_01050:TC001050:0:inside,GLEAN_01051:TC001051:5471:upstream	778	1
Tcas	msHexMCD	imaginal_disc.2	ChLG2:12964000-12964500	GLEAN_01076:TC001076:414:upstream,GLEAN_00492:TC000492:1280:downstream	183	2
Tcas	msHexMCD	imaginal_disc	ChLG2:12964000-12964500	GLEAN_01076:TC001076:414:upstream,GLEAN_00492:TC000492:1280:downstream	152	2
Tcas	msIMM	imaginal_disc.2	ChLG2:12964000-12964500	GLEAN_01076:TC001076:414:upstream,GLEAN_00492:TC000492:1280:downstream	249	2
Tcas	PACRC_new	imaginal_disc.2	ChLG2:12967250-12967750	GLEAN_00492:TC000492:0:inside,GLEAN_01076:TC001076:2147:downstream	123	2
Tcas	msHexMCD	cns	ChLG2:12982500-12983000	GLEAN_01077:TC001077:936:upstream,GLEAN_00492:TC000492:2271:upstream	202	1
Tcas	msIMM	cns	ChLG2:12982500-12983000	GLEAN_01077:TC001077:936:upstream,GLEAN_00492:TC000492:2271:upstream	202	1
Tcas	PACRC_new	cns	ChLG2:12982500-12983000	GLEAN_01077:TC001077:936:upstream,GLEAN_00492:TC000492:2271:upstream	639	2
Tcas	PACRC_new	imaginal_disc.2	ChLG2:12982500-12983000	GLEAN_01077:TC001077:936:upstream,GLEAN_00492:TC000492:2271:upstream	76	1
Tcas	PACRC_new	imaginal_disc	ChLG2:12982500-12983000	GLEAN_01077:TC001077:936:upstream,GLEAN_00492:TC000492:2271:upstream	95	1
Tcas	PACRC_new	mesectoderm	ChLG2:13048000-13048500	GLEAN_01086:TC001086:0:inside,GLEAN_00485:TC000485:3416:downstream	3193	2
Tcas	PACRC_new	imaginal_disc	ChLG2:13409000-13409500	GLEAN_00480:TC000480:0:inside,GLEAN_01089:TC001089:12430:upstream	3600	1
Tcas	msHexMCD	endoderm	ChLG2:13769750-13770250	GLEAN_01112:TC001112:0:inside,GLEAN_00447:TC000447:5763:upstream	914	1
Tcas	msIMM	cns	ChLG2:13778250-13778750	GLEAN_01112:TC001112:0:inside,GLEAN_00447:TC000447:14263:upstream	1665	1
Tcas	msHexMCD	cns	ChLG2:13779250-13779750	GLEAN_01112:TC001112:0:inside,GLEAN_00447:TC000447:15263:upstream	1546	2
Tcas	PACRC_new	endoderm	ChLG2:13779250-13779750	GLEAN_01112:TC001112:0:inside,GLEAN_00447:TC000447:15263:upstream	1609	2
Tcas	PACRC_new	endoderm	ChLG2:13779750-13780250	GLEAN_01112:TC001112:0:inside,GLEAN_00447:TC000447:15763:upstream	1367	1
Tcas	msIMM	cns	ChLG2:13785250-13785750	GLEAN_01112:TC001112:0:inside,GLEAN_00446:TC000446:12558:downstream	2794	2
Tcas	msHexMCD	cns	ChLG2:13789250-13789750	GLEAN_01112:TC001112:0:inside,GLEAN_00446:TC000446:8558:downstream	1315	1
Tcas	PACRC_new	cns	ChLG2:13789250-13789750	GLEAN_01112:TC001112:0:inside,GLEAN_00446:TC000446:8558:downstream	991	2
Tcas	msHexMCD	blastoderm	ChLG2:13835500-13836000	GLEAN_00441:TC000441:1902:upstream,GLEAN_00440:TC000440:6839:downstream	2970	1
Tcas	msIMM	endoderm	ChLG2:14176000-14176500	GLEAN_01146:TC001146:0:inside,GLEAN_00423:TC000423:8265:upstream	1024	2
Tcas	msHexMCD	dv	ChLG2:14179750-14180250	GLEAN_01146:TC001146:0:inside,GLEAN_00422:TC000422:11374:downstream	2843	2
Tcas	msIMM	dv	ChLG2:14179750-14180250	GLEAN_01146:TC001146:0:inside,GLEAN_00422:TC000422:11374:downstream	476	1
Tcas	PACRC_new	ectoderm.2	ChLG2:14446250-14446750	GLEAN_00408:TC000408:0:inside,GLEAN_00409:TC000409:3801:upstream	1729	1
Tcas	PACRC_new	ectoderm	ChLG2:14446250-14446750	GLEAN_00408:TC000408:0:inside,GLEAN_00409:TC000409:3801:upstream	2397	1
Tcas	msHexMCD	wing.2	ChLG2:14948750-14949250	GLEAN_01185:TC001185:0:inside,GLEAN_01186:TC001186:3384:upstream	944	2
Tcas	msHexMCD	imaginal_disc	ChLG2:14948750-14949250	GLEAN_01185:TC001185:0:inside,GLEAN_01186:TC001186:3384:upstream	760	2
Tcas	PACRC_new	imaginal_disc.2	ChLG2:14949000-14949500	GLEAN_01185:TC001185:0:inside,GLEAN_01186:TC001186:3134:upstream	235	2
Tcas	msHexMCD	wing.2	ChLG2:14951750-14952250	GLEAN_01186:TC001186:384:upstream,GLEAN_01185:TC001185:1642:downstream	731	1
Tcas	msHexMCD	imaginal_disc.2	ChLG2:14951750-14952250	GLEAN_01186:TC001186:384:upstream,GLEAN_01185:TC001185:1642:downstream	1359	1
Tcas	msHexMCD	imaginal_disc	ChLG2:14951750-14952250	GLEAN_01186:TC001186:384:upstream,GLEAN_01185:TC001185:1642:downstream	617	1
Tcas	PACRC_new	wing.2	ChLG2:14951750-14952250	GLEAN_01186:TC001186:384:upstream,GLEAN_01185:TC001185:1642:downstream	713	1
Tcas	PACRC_new	imaginal_disc	ChLG2:14951750-14952250	GLEAN_01186:TC001186:384:upstream,GLEAN_01185:TC001185:1642:downstream	809	1
Tcas	msHexMCD	blastoderm	ChLG2:14999750-15000250	GLEAN_01191:TC001191:532:upstream,GLEAN_01192:TC001192:1318:upstream	2182	2
Tcas	msHexMCD	dv	ChLG2:15000000-15000500	GLEAN_01191:TC001191:282:upstream,GLEAN_01192:TC001192:1068:upstream	1969	1
Tcas	msHexMCD	blastoderm	ChLG2:15000000-15000500	GLEAN_01191:TC001191:282:upstream,GLEAN_01192:TC001192:1068:upstream	1899	1
Tcas	msHexMCD	imaginal_disc	ChLG2:15000000-15000500	GLEAN_01191:TC001191:282:upstream,GLEAN_01192:TC001192:1068:upstream	883	2
Tcas	msIMM	imaginal_disc	ChLG2:15000000-15000500	GLEAN_01191:TC001191:282:upstream,GLEAN_01192:TC001192:1068:upstream	3583	2
Tcas	msIMM	dv_neurogenicectoderm	ChLG2:15004250-15004750	GLEAN_01193:TC001193:0:inside,GLEAN_01192:TC001192:2166:downstream	1743	1
Tcas	msIMM	dv_neurogenicectoderm	ChLG2:15007500-15008000	GLEAN_01193:TC001193:0:inside,GLEAN_01192:TC001192:5416:downstream	3543	2
Tcas	PACRC_new	ap	ChLG2:15042250-15042750	GLEAN_00364:TC000364:16920:upstream,GLEAN_00361:TC000361:19663:downstream	1080	2
Tcas	msHexMCD	cns	ChLG2:15045250-15045750	GLEAN_00361:TC000361:16663:downstream,GLEAN_00364:TC000364:19920:upstream	930	2
Tcas	msHexMCD	imaginal_disc.2	ChLG2:15045250-15045750	GLEAN_00361:TC000361:16663:downstream,GLEAN_00364:TC000364:19920:upstream	1001	2
Tcas	msHexMCD	cns	ChLG2:15045500-15046000	GLEAN_00361:TC000361:16413:downstream,GLEAN_00364:TC000364:20170:upstream	429	1
Tcas	msHexMCD	ectoderm.2	ChLG2:15045500-15046000	GLEAN_00361:TC000361:16413:downstream,GLEAN_00364:TC000364:20170:upstream	1920	1
Tcas	msHexMCD	imaginal_disc.2	ChLG2:15045500-15046000	GLEAN_00361:TC000361:16413:downstream,GLEAN_00364:TC000364:20170:upstream	190	1
Tcas	msHexMCD	imaginal_disc	ChLG2:15045500-15046000	GLEAN_00361:TC000361:16413:downstream,GLEAN_00364:TC000364:20170:upstream	948	1
Tcas	msIMM	cns	ChLG2:15045500-15046000	GLEAN_00361:TC000361:16413:downstream,GLEAN_00364:TC000364:20170:upstream	970	1
Tcas	msIMM	imaginal_disc.2	ChLG2:15045500-15046000	GLEAN_00361:TC000361:16413:downstream,GLEAN_00364:TC000364:20170:upstream	313	1
Tcas	msIMM	ap	ChLG2:15048750-15049250	GLEAN_00361:TC000361:13163:downstream,GLEAN_00364:TC000364:23420:upstream	2536	1
Tcas	msIMM	blastoderm	ChLG2:15048750-15049250	GLEAN_00361:TC000361:13163:downstream,GLEAN_00364:TC000364:23420:upstream	1206	2
Tcas	PACRC_new	ap	ChLG2:15048750-15049250	GLEAN_00361:TC000361:13163:downstream,GLEAN_00364:TC000364:23420:upstream	609	1
Tcas	PACRC_new	blastoderm	ChLG2:15048750-15049250	GLEAN_00361:TC000361:13163:downstream,GLEAN_00364:TC000364:23420:upstream	178	1
Tcas	msHexMCD	ap	ChLG2:15051750-15052250	GLEAN_00361:TC000361:10163:downstream,GLEAN_00364:TC000364:26420:upstream	2963	2
Tcas	msHexMCD	eye.2	ChLG2:15053750-15054250	GLEAN_00361:TC000361:8163:downstream,GLEAN_00364:TC000364:28420:upstream	937	2
Tcas	PACRC_new	eye.2	ChLG2:15053750-15054250	GLEAN_00361:TC000361:8163:downstream,GLEAN_00364:TC000364:28420:upstream	334	1
Tcas	msHexMCD	eye.2	ChLG2:15054000-15054500	GLEAN_00361:TC000361:7913:downstream,GLEAN_00364:TC000364:28670:upstream	860	1
Tcas	msHexMCD	ap	ChLG2:15054000-15054500	GLEAN_00361:TC000361:7913:downstream,GLEAN_00364:TC000364:28670:upstream	1964	1
Tcas	msIMM	eye.2	ChLG2:15054000-15054500	GLEAN_00361:TC000361:7913:downstream,GLEAN_00364:TC000364:28670:upstream	2268	1
Tcas	PACRC_new	imaginal_disc.2	ChLG2:15056250-15056750	GLEAN_00361:TC000361:5663:downstream,GLEAN_01196:TC001196:26557:upstream	1077	1
Tcas	msIMM	imaginal_disc	ChLG2:15059250-15059750	GLEAN_00361:TC000361:2663:downstream,GLEAN_01196:TC001196:23557:upstream	2197	2
Tcas	PACRC_new	imaginal_disc	ChLG2:15059250-15059750	GLEAN_00361:TC000361:2663:downstream,GLEAN_01196:TC001196:23557:upstream	17	1
Tcas	msHexMCD	blastoderm	ChLG2:15059500-15060000	GLEAN_00361:TC000361:2413:downstream,GLEAN_01196:TC001196:23307:upstream	3274	2
Tcas	PACRC_new	cns	ChLG2:15074500-15075000	GLEAN_00361:TC000361:0:inside,GLEAN_01196:TC001196:8307:upstream	827	2
Tcas	PACRC_new	blastoderm	ChLG2:15077750-15078250	GLEAN_00361:TC000361:0:inside,GLEAN_01196:TC001196:5057:upstream	846	2
Tcas	msIMM	imaginal_disc	ChLG2:15084000-15084500	GLEAN_01196:TC001196:885:downstream,GLEAN_00361:TC000361:1300:upstream	1969	1
Tcas	PACRC_new	imaginal_disc	ChLG2:15088500-15089000	GLEAN_01196:TC001196:5385:downstream,GLEAN_00361:TC000361:5800:upstream	261	2
Tcas	PACRC_new	dv	ChLG2:15419250-15419750	GLEAN_00358:TC000358:0:inside,GLEAN_00357:TC000357:5111:downstream	377	1
Tcas	PACRC_new	somatic_muscle	ChLG2:16052250-16052750	GLEAN_01219:TC001219:0:inside,GLEAN_00340:TC000340:21396:upstream	180	1
Tcas	PACRC_new	somatic_muscle	ChLG2:16052500-16053000	GLEAN_01219:TC001219:0:inside,GLEAN_00340:TC000340:21646:upstream	186	2
Tcas	msHexMCD	cns	ChLG2:16062250-16062750	GLEAN_01219:TC001219:0:inside,GLEAN_00340:TC000340:31396:upstream	1243	2
Tcas	msHexMCD	somatic_muscle	ChLG2:16062250-16062750	GLEAN_01219:TC001219:0:inside,GLEAN_00340:TC000340:31396:upstream	1802	1
Tcas	msHexMCD	somatic_muscle	ChLG2:16071500-16072000	GLEAN_01219:TC001219:0:inside,GLEAN_01220:TC001220:34532:upstream	2030	2
Tcas	msIMM	ectoderm	ChLG2:16187750-16188250	GLEAN_01232:TC001232:0:inside,GLEAN_00323:TC000323:1863:downstream	460	2
Tcas	msHexMCD	endoderm	ChLG2:16680500-16681000	GLEAN_01251:TC001251:72:upstream,GLEAN_00307:TC000307:386:upstream	1964	2
Tcas	PACRC_new	imaginal_disc	ChLG2:17018500-17019000	GLEAN_01270:TC001270:0:inside,GLEAN_01271:TC001271:27602:upstream	652	2
Tcas	msHexMCD	wing.2	ChLG2:17019500-17020000	GLEAN_01270:TC001270:0:inside,GLEAN_01271:TC001271:26602:upstream	367	2
Tcas	msHexMCD	imaginal_disc.2	ChLG2:17019500-17020000	GLEAN_01270:TC001270:0:inside,GLEAN_01271:TC001271:26602:upstream	109	1
Tcas	msHexMCD	blastoderm	ChLG2:17019500-17020000	GLEAN_01270:TC001270:0:inside,GLEAN_01271:TC001271:26602:upstream	1756	2
Tcas	msHexMCD	imaginal_disc	ChLG2:17019500-17020000	GLEAN_01270:TC001270:0:inside,GLEAN_01271:TC001271:26602:upstream	104	1
Tcas	msIMM	imaginal_disc.2	ChLG2:17019500-17020000	GLEAN_01270:TC001270:0:inside,GLEAN_01271:TC001271:26602:upstream	137	1
Tcas	msIMM	imaginal_disc	ChLG2:17019500-17020000	GLEAN_01270:TC001270:0:inside,GLEAN_01271:TC001271:26602:upstream	95	1
Tcas	PACRC_new	wing.2	ChLG2:17019500-17020000	GLEAN_01270:TC001270:0:inside,GLEAN_01271:TC001271:26602:upstream	694	2
Tcas	PACRC_new	imaginal_disc.2	ChLG2:17019500-17020000	GLEAN_01270:TC001270:0:inside,GLEAN_01271:TC001271:26602:upstream	61	1
Tcas	msHexMCD	wing.2	ChLG2:17028250-17028750	GLEAN_01270:TC001270:0:inside,GLEAN_01271:TC001271:17852:upstream	280	1
Tcas	msHexMCD	imaginal_disc.2	ChLG2:17028250-17028750	GLEAN_01270:TC001270:0:inside,GLEAN_01271:TC001271:17852:upstream	153	2
Tcas	msIMM	imaginal_disc.2	ChLG2:17028250-17028750	GLEAN_01270:TC001270:0:inside,GLEAN_01271:TC001271:17852:upstream	236	2
Tcas	msHexMCD	blastoderm	ChLG2:17029500-17030000	GLEAN_01270:TC001270:0:inside,GLEAN_01271:TC001271:16602:upstream	436	1
Tcas	msIMM	wing.2	ChLG2:17029500-17030000	GLEAN_01270:TC001270:0:inside,GLEAN_01271:TC001271:16602:upstream	495	2
Tcas	msIMM	blastoderm	ChLG2:17029500-17030000	GLEAN_01270:TC001270:0:inside,GLEAN_01271:TC001271:16602:upstream	1927	1
Tcas	PACRC_new	imaginal_disc.2	ChLG2:17029500-17030000	GLEAN_01270:TC001270:0:inside,GLEAN_01271:TC001271:16602:upstream	529	2
Tcas	PACRC_new	ectoderm.2	ChLG2:17540000-17540500	GLEAN_01284:TC001284:0:inside,GLEAN_01283:TC001283:8396:downstream	56	1
Tcas	msHexMCD	ventral_ectoderm	ChLG2:17547750-17548250	GLEAN_01284:TC001284:0:inside,GLEAN_00268:TC000268:11671:downstream	128	1
Tcas	msHexMCD	ectoderm.2	ChLG2:17547750-17548250	GLEAN_01284:TC001284:0:inside,GLEAN_00268:TC000268:11671:downstream	21	1
Tcas	msIMM	ectoderm.2	ChLG2:17547750-17548250	GLEAN_01284:TC001284:0:inside,GLEAN_00268:TC000268:11671:downstream	53	1
Tcas	PACRC_new	ventral_ectoderm	ChLG2:17556250-17556750	GLEAN_00268:TC000268:3171:downstream,GLEAN_01284:TC001284:4043:downstream	770	2
Tcas	PACRC_new	ventral_ectoderm	ChLG2:17556500-17557000	GLEAN_00268:TC000268:2921:downstream,GLEAN_01284:TC001284:4293:downstream	338	1
Tcas	msIMM	blastoderm	ChLG2:18067250-18067750	GLEAN_01291:TC001291:0:inside,GLEAN_00255:TC000255:1632:downstream	1414	1
Tcas	msIMM	dorsal_ectoderm	ChLG2:18251500-18252000	GLEAN_00246:TC000246:0:inside,GLEAN_01302:TC001302:893:upstream	3817	1
Tcas	msHexMCD	imaginal_disc	ChLG2:18268750-18269250	GLEAN_00244:TC000244:0:inside,GLEAN_01303:TC001303:6426:downstream	643	1
Tcas	msIMM	imaginal_disc.2	ChLG2:18272000-18272500	GLEAN_00244:TC000244:0:inside,GLEAN_01304:TC001304:5784:upstream	1502	2
Tcas	msIMM	imaginal_disc	ChLG2:18272000-18272500	GLEAN_00244:TC000244:0:inside,GLEAN_01304:TC001304:5784:upstream	671	2
Tcas	PACRC_new	imaginal_disc.2	ChLG2:18277000-18277500	GLEAN_00244:TC000244:0:inside,GLEAN_01304:TC001304:784:upstream	432	2
Tcas	PACRC_new	imaginal_disc	ChLG2:18287500-18288000	GLEAN_00244:TC000244:0:inside,GLEAN_01305:TC001305:0:inside	406	1
Tcas	msHexMCD	imaginal_disc	ChLG2:18289500-18290000	GLEAN_00244:TC000244:0:inside,GLEAN_01305:TC001305:0:inside	967	2
Tcas	PACRC_new	imaginal_disc	ChLG2:18289500-18290000	GLEAN_00244:TC000244:0:inside,GLEAN_01305:TC001305:0:inside	422	2
Tcas	msHexMCD	imaginal_disc.2	ChLG2:18289750-18290250	GLEAN_00244:TC000244:0:inside,GLEAN_01305:TC001305:0:inside	898	1
Tcas	msIMM	imaginal_disc.2	ChLG2:18289750-18290250	GLEAN_00244:TC000244:0:inside,GLEAN_01305:TC001305:0:inside	1175	1
Tcas	msIMM	imaginal_disc	ChLG2:18289750-18290250	GLEAN_00244:TC000244:0:inside,GLEAN_01305:TC001305:0:inside	444	1
Tcas	PACRC_new	imaginal_disc.2	ChLG2:18293750-18294250	GLEAN_00244:TC000244:0:inside,GLEAN_01306:TC001306:2906:upstream	323	1
Tcas	msHexMCD	imaginal_disc.2	ChLG2:18294000-18294500	GLEAN_00244:TC000244:0:inside,GLEAN_01306:TC001306:2656:upstream	1286	2
Tcas	msHexMCD	dv_neurogenicectoderm	ChLG2:19211250-19211750	GLEAN_00216:TC000216:0:inside,GLEAN_01330:TC001330:2872:downstream	2777	2
Tcas	msIMM	ventral_ectoderm	ChLG2:19211500-19212000	GLEAN_00216:TC000216:0:inside,GLEAN_01330:TC001330:3122:downstream	3298	2
Tcas	msHexMCD	dv	ChLG2:19212750-19213250	GLEAN_00216:TC000216:0:inside,GLEAN_01330:TC001330:4372:downstream	1428	1
Tcas	msIMM	dv	ChLG2:19212750-19213250	GLEAN_00216:TC000216:0:inside,GLEAN_01330:TC001330:4372:downstream	1043	1
Tcas	msHexMCD	eye.2	ChLG2:19213000-19213500	GLEAN_00216:TC000216:0:inside,GLEAN_01330:TC001330:4622:downstream	1504	1
Tcas	msHexMCD	ventral_ectoderm	ChLG2:19213000-19213500	GLEAN_00216:TC000216:0:inside,GLEAN_01330:TC001330:4622:downstream	913	1
Tcas	msHexMCD	wing.2	ChLG2:19213000-19213500	GLEAN_00216:TC000216:0:inside,GLEAN_01330:TC001330:4622:downstream	1640	1
Tcas	msHexMCD	dorsal_ectoderm	ChLG2:19213000-19213500	GLEAN_00216:TC000216:0:inside,GLEAN_01330:TC001330:4622:downstream	147	1
Tcas	msHexMCD	ectoderm.2	ChLG2:19213000-19213500	GLEAN_00216:TC000216:0:inside,GLEAN_01330:TC001330:4622:downstream	674	1
Tcas	msHexMCD	imaginal_disc.2	ChLG2:19213000-19213500	GLEAN_00216:TC000216:0:inside,GLEAN_01330:TC001330:4622:downstream	1534	1
Tcas	msHexMCD	imaginal_disc	ChLG2:19213000-19213500	GLEAN_00216:TC000216:0:inside,GLEAN_01330:TC001330:4622:downstream	1248	1
Tcas	msIMM	eye.2	ChLG2:19213000-19213500	GLEAN_00216:TC000216:0:inside,GLEAN_01330:TC001330:4622:downstream	1215	1
Tcas	msIMM	ventral_ectoderm	ChLG2:19213000-19213500	GLEAN_00216:TC000216:0:inside,GLEAN_01330:TC001330:4622:downstream	756	1
Tcas	msIMM	wing.2	ChLG2:19213000-19213500	GLEAN_00216:TC000216:0:inside,GLEAN_01330:TC001330:4622:downstream	2072	1
Tcas	msIMM	dorsal_ectoderm	ChLG2:19213000-19213500	GLEAN_00216:TC000216:0:inside,GLEAN_01330:TC001330:4622:downstream	27	1
Tcas	msIMM	ectoderm.2	ChLG2:19213000-19213500	GLEAN_00216:TC000216:0:inside,GLEAN_01330:TC001330:4622:downstream	424	1
Tcas	msIMM	imaginal_disc.2	ChLG2:19213000-19213500	GLEAN_00216:TC000216:0:inside,GLEAN_01330:TC001330:4622:downstream	2189	1
Tcas	msIMM	imaginal_disc	ChLG2:19213000-19213500	GLEAN_00216:TC000216:0:inside,GLEAN_01330:TC001330:4622:downstream	716	1
Tcas	PACRC_new	eye.2	ChLG2:19213000-19213500	GLEAN_00216:TC000216:0:inside,GLEAN_01330:TC001330:4622:downstream	582	1
Tcas	PACRC_new	ventral_ectoderm	ChLG2:19213000-19213500	GLEAN_00216:TC000216:0:inside,GLEAN_01330:TC001330:4622:downstream	138	1
Tcas	PACRC_new	wing.2	ChLG2:19213000-19213500	GLEAN_00216:TC000216:0:inside,GLEAN_01330:TC001330:4622:downstream	884	1
Tcas	PACRC_new	dorsal_ectoderm	ChLG2:19213000-19213500	GLEAN_00216:TC000216:0:inside,GLEAN_01330:TC001330:4622:downstream	1888	1
Tcas	PACRC_new	ectoderm.2	ChLG2:19213000-19213500	GLEAN_00216:TC000216:0:inside,GLEAN_01330:TC001330:4622:downstream	139	1
Tcas	PACRC_new	imaginal_disc.2	ChLG2:19213000-19213500	GLEAN_00216:TC000216:0:inside,GLEAN_01330:TC001330:4622:downstream	2877	1
Tcas	PACRC_new	imaginal_disc	ChLG2:19213000-19213500	GLEAN_00216:TC000216:0:inside,GLEAN_01330:TC001330:4622:downstream	1428	1
Tcas	msIMM	ectoderm.2	ChLG2:19213250-19213750	GLEAN_00216:TC000216:0:inside,GLEAN_01330:TC001330:4872:downstream	741	2
Tcas	PACRC_new	ventral_ectoderm	ChLG2:19213250-19213750	GLEAN_00216:TC000216:0:inside,GLEAN_01330:TC001330:4872:downstream	1214	2
Tcas	PACRC_new	wing.2	ChLG2:19213250-19213750	GLEAN_00216:TC000216:0:inside,GLEAN_01330:TC001330:4872:downstream	2799	2
Tcas	msHexMCD	dv_neurogenicectoderm	ChLG2:19214250-19214750	GLEAN_00216:TC000216:0:inside,GLEAN_01330:TC001330:5872:downstream	1300	1
Tcas	msIMM	imaginal_disc	ChLG2:19214250-19214750	GLEAN_00216:TC000216:0:inside,GLEAN_01330:TC001330:5872:downstream	3145	2
Tcas	msHexMCD	mesectoderm	ChLG2:19214500-19215000	GLEAN_00216:TC000216:0:inside,GLEAN_01330:TC001330:6122:downstream	3717	2
Tcas	PACRC_new	ectoderm.2	ChLG2:19214750-19215250	GLEAN_00216:TC000216:0:inside,GLEAN_01330:TC001330:6372:downstream	3342	2
Tcas	PACRC_new	dv	ChLG2:19219500-19220000	GLEAN_00216:TC000216:2954:upstream,GLEAN_01330:TC001330:11122:downstream	144	1
Tcas	PACRC_new	dv_neurogenicectoderm	ChLG2:19219500-19220000	GLEAN_00216:TC000216:2954:upstream,GLEAN_01330:TC001330:11122:downstream	1736	1
Tcas	msIMM	dv	ChLG2:19222500-19223000	GLEAN_00216:TC000216:5954:upstream,GLEAN_00215:TC000215:11457:downstream	1727	2
Tcas	PACRC_new	cns	ChLG2:19228250-19228750	GLEAN_00215:TC000215:5707:downstream,GLEAN_00214:TC000214:6175:downstream	479	2
Tcas	PACRC_new	cns	ChLG2:19228500-19229000	GLEAN_00215:TC000215:5457:downstream,GLEAN_00214:TC000214:5925:downstream	188	1
Tcas	msHexMCD	dv	ChLG2:19509500-19510000	GLEAN_00199:TC000199:193:downstream,GLEAN_00200:TC000200:4291:upstream	3046	2
Tcas	msIMM	dv	ChLG2:19509500-19510000	GLEAN_00199:TC000199:193:downstream,GLEAN_00200:TC000200:4291:upstream	1608	1
Tcas	msIMM	ap	ChLG2:19518250-19518750	GLEAN_00199:TC000199:0:inside,GLEAN_00200:TC000200:13041:upstream	893	1
Tcas	PACRC_new	mesectoderm	ChLG2:19646250-19646750	GLEAN_01354:TC001354:635:upstream,GLEAN_00185:TC000185:2122:downstream	1107	2
Tcas	PACRC_new	eye.2	ChLG2:20007500-20008000	GLEAN_01363:TC001363:598:upstream,GLEAN_01364:TC001364:7759:upstream	3587	2
Tcas	msHexMCD	wing.2	ChLG2:20007750-20008250	GLEAN_01363:TC001363:348:upstream,GLEAN_01364:TC001364:7509:upstream	1317	2
Tcas	msHexMCD	imaginal_disc.2	ChLG2:20007750-20008250	GLEAN_01363:TC001363:348:upstream,GLEAN_01364:TC001364:7509:upstream	913	1
Tcas	msHexMCD	imaginal_disc	ChLG2:20007750-20008250	GLEAN_01363:TC001363:348:upstream,GLEAN_01364:TC001364:7509:upstream	2255	2
Tcas	msIMM	endoderm	ChLG2:20007750-20008250	GLEAN_01363:TC001363:348:upstream,GLEAN_01364:TC001364:7509:upstream	1649	2
Tcas	PACRC_new	imaginal_disc.2	ChLG2:20007750-20008250	GLEAN_01363:TC001363:348:upstream,GLEAN_01364:TC001364:7509:upstream	2603	2
Tcas	msHexMCD	endoderm	ChLG2:20013750-20014250	GLEAN_01364:TC001364:1509:upstream,GLEAN_01363:TC001363:5308:downstream	3594	1
Tcas	msIMM	eye.2	ChLG2:20015250-20015750	GLEAN_01364:TC001364:9:upstream,GLEAN_01363:TC001363:6808:downstream	102	1
Tcas	msIMM	ectoderm.2	ChLG2:20016750-20017250	GLEAN_01364:TC001364:0:inside,GLEAN_01365:TC001365:6589:upstream	3453	2
Tcas	msIMM	cns	ChLG2:20080500-20081000	GLEAN_01371:TC001371:0:inside,GLEAN_01370:TC001370:5519:downstream	2810	2
Tcas	PACRC_new	cns	ChLG2:20080500-20081000	GLEAN_01371:TC001371:0:inside,GLEAN_01370:TC001370:5519:downstream	624	2
Tcas	msHexMCD	cns	ChLG2:20083500-20084000	GLEAN_01371:TC001371:0:inside,GLEAN_01370:TC001370:8519:downstream	3017	2
Tcas	msIMM	cns	ChLG2:20083500-20084000	GLEAN_01371:TC001371:0:inside,GLEAN_01370:TC001370:8519:downstream	538	1
Tcas	PACRC_new	cns	ChLG2:20084750-20085250	GLEAN_01371:TC001371:0:inside,GLEAN_01372:TC001372:7785:upstream	433	1
Tcas	msHexMCD	cns	ChLG2:20085000-20085500	GLEAN_01371:TC001371:0:inside,GLEAN_01372:TC001372:7535:upstream	661	1
Tcas	msHexMCD	ventral_ectoderm	ChLG2:2032000-2032500	GLEAN_04527:TC004527:2926:upstream,GLEAN_04855:TC004855:3374:upstream	1696	2
Tcas	msIMM	ventral_ectoderm	ChLG2:3118750-3119250	GLEAN_05009:TC005009:0:inside,GLEAN_04989:TC004989:5603:downstream	3306	1
Tcas	msIMM	cns	ChLG2:3176750-3177250	GLEAN_05012:TC005012:10164:downstream,GLEAN_04987:TC004987:10397:downstream	3165	2
Tcas	msIMM	cns	ChLG2:3177000-3177500	GLEAN_04987:TC004987:10147:downstream,GLEAN_05012:TC005012:10414:downstream	1962	1
Tcas	PACRC_new	imaginal_disc.2	ChLG2:361500-362000	GLEAN_04840:TC004840:0:inside,GLEAN_04841:TC004841:12170:upstream	2409	2
Tcas	msIMM	cns	ChLG2:3629250-3629750	GLEAN_12918:TC012918:0:inside,GLEAN_12925:TC012925:3866:downstream	1254	1
Tcas	msIMM	imaginal_disc.2	ChLG2:365000-365500	GLEAN_04840:TC004840:0:inside,GLEAN_04841:TC004841:15670:upstream	2034	2
Tcas	msIMM	imaginal_disc	ChLG2:365000-365500	GLEAN_04840:TC004840:0:inside,GLEAN_04841:TC004841:15670:upstream	557	2
Tcas	msIMM	somatic_muscle	ChLG2:3654500-3655000	GLEAN_12918:TC012918:0:inside,GLEAN_12925:TC012925:29116:downstream	2083	1
Tcas	msHexMCD	wing.2	ChLG2:373500-374000	GLEAN_04840:TC004840:2628:upstream,GLEAN_04550:TC004550:11748:upstream	187	2
Tcas	msHexMCD	imaginal_disc.2	ChLG2:373500-374000	GLEAN_04840:TC004840:2628:upstream,GLEAN_04550:TC004550:11748:upstream	343	2
Tcas	msHexMCD	imaginal_disc	ChLG2:373500-374000	GLEAN_04840:TC004840:2628:upstream,GLEAN_04550:TC004550:11748:upstream	169	2
Tcas	msIMM	wing.2	ChLG2:373500-374000	GLEAN_04840:TC004840:2628:upstream,GLEAN_04550:TC004550:11748:upstream	1208	2
Tcas	PACRC_new	wing.2	ChLG2:373500-374000	GLEAN_04840:TC004840:2628:upstream,GLEAN_04550:TC004550:11748:upstream	1813	2
Tcas	PACRC_new	imaginal_disc.2	ChLG2:373500-374000	GLEAN_04840:TC004840:2628:upstream,GLEAN_04550:TC004550:11748:upstream	999	1
Tcas	PACRC_new	imaginal_disc	ChLG2:373500-374000	GLEAN_04840:TC004840:2628:upstream,GLEAN_04550:TC004550:11748:upstream	1692	1
Tcas	msHexMCD	wing.2	ChLG2:377500-378000	GLEAN_04840:TC004840:6628:upstream,GLEAN_04550:TC004550:7748:upstream	68	1
Tcas	msHexMCD	imaginal_disc.2	ChLG2:377500-378000	GLEAN_04840:TC004840:6628:upstream,GLEAN_04550:TC004550:7748:upstream	121	1
Tcas	msHexMCD	imaginal_disc	ChLG2:377500-378000	GLEAN_04840:TC004840:6628:upstream,GLEAN_04550:TC004550:7748:upstream	81	1
Tcas	msIMM	wing.2	ChLG2:377500-378000	GLEAN_04840:TC004840:6628:upstream,GLEAN_04550:TC004550:7748:upstream	153	1
Tcas	msIMM	imaginal_disc.2	ChLG2:377500-378000	GLEAN_04840:TC004840:6628:upstream,GLEAN_04550:TC004550:7748:upstream	77	1
Tcas	msIMM	imaginal_disc	ChLG2:377500-378000	GLEAN_04840:TC004840:6628:upstream,GLEAN_04550:TC004550:7748:upstream	40	1
Tcas	PACRC_new	ectoderm	ChLG2:4266500-4267000	GLEAN_05233:TC005233:0:inside,GLEAN_05232:TC005232:15079:downstream	2621	1
Tcas	msHexMCD	dorsal_ectoderm	ChLG2:4266750-4267250	GLEAN_05233:TC005233:0:inside,GLEAN_05232:TC005232:15329:downstream	2389	1
Tcas	msHexMCD	ectoderm.2	ChLG2:4266750-4267250	GLEAN_05233:TC005233:0:inside,GLEAN_05232:TC005232:15329:downstream	3010	1
Tcas	msHexMCD	ectoderm	ChLG2:4266750-4267250	GLEAN_05233:TC005233:0:inside,GLEAN_05232:TC005232:15329:downstream	555	1
Tcas	msIMM	ectoderm.2	ChLG2:4266750-4267250	GLEAN_05233:TC005233:0:inside,GLEAN_05232:TC005232:15329:downstream	2201	2
Tcas	msIMM	ectoderm	ChLG2:4266750-4267250	GLEAN_05233:TC005233:0:inside,GLEAN_05232:TC005232:15329:downstream	415	1
Tcas	msHexMCD	blastoderm	ChLG2:5091000-5091500	GLEAN_04895:TC004895:3128:downstream,GLEAN_04487:TC004487:8692:upstream	1864	2
Tcas	msHexMCD	ap	ChLG2:5091250-5091750	GLEAN_04895:TC004895:3378:downstream,GLEAN_04487:TC004487:8942:upstream	1073	1
Tcas	msHexMCD	blastoderm	ChLG2:5091250-5091750	GLEAN_04895:TC004895:3378:downstream,GLEAN_04487:TC004487:8942:upstream	682	1
Tcas	PACRC_new	blastoderm	ChLG2:5091250-5091750	GLEAN_04895:TC004895:3378:downstream,GLEAN_04487:TC004487:8942:upstream	457	1
Tcas	msIMM	blastoderm	ChLG2:5097500-5098000	GLEAN_04895:TC004895:9628:downstream,GLEAN_04487:TC004487:15192:upstream	3074	2
Tcas	msHexMCD	cns	ChLG2:5746500-5747000	GLEAN_04472:TC004472:2450:upstream,GLEAN_04911:TC004911:2970:upstream	382	1
Tcas	msIMM	cns	ChLG2:5746500-5747000	GLEAN_04472:TC004472:2450:upstream,GLEAN_04911:TC004911:2970:upstream	1532	1
Tcas	msHexMCD	endoderm	ChLG2:5750000-5750500	GLEAN_04911:TC004911:0:inside,GLEAN_04472:TC004472:5950:upstream	108	1
Tcas	msIMM	endoderm	ChLG2:5750000-5750500	GLEAN_04911:TC004911:0:inside,GLEAN_04472:TC004472:5950:upstream	412	1
Tcas	PACRC_new	cns	ChLG2:5750000-5750500	GLEAN_04911:TC004911:0:inside,GLEAN_04472:TC004472:5950:upstream	3190	2
Tcas	msHexMCD	endoderm	ChLG2:5750250-5750750	GLEAN_04911:TC004911:0:inside,GLEAN_04472:TC004472:6200:upstream	742	2
Tcas	msIMM	imaginal_disc.2	ChLG2:671000-671500	GLEAN_04820:TC004820:0:inside,GLEAN_04562:TC004562:2824:downstream	3894	1
Tcas	msIMM	imaginal_disc	ChLG2:671000-671500	GLEAN_04820:TC004820:0:inside,GLEAN_04562:TC004562:2824:downstream	3260	2
Tcas	msIMM	dv_neurogenicectoderm	ChLG2:8094500-8095000	GLEAN_00748:TC000748:0:inside,GLEAN_00747:TC000747:4047:downstream	917	1
Tcas	msIMM	endoderm	ChLG2:8096000-8096500	GLEAN_00748:TC000748:0:inside,GLEAN_00747:TC000747:2547:downstream	650	1
Tcas	PACRC_new	imaginal_disc	ChLG2:8109250-8109750	GLEAN_00825:TC000825:5365:downstream,GLEAN_00826:TC000826:6785:upstream	3323	2
Tcas	PACRC_new	imaginal_disc.2	ChLG2:8133250-8133750	GLEAN_00827:TC000827:0:inside,GLEAN_00826:TC000826:16955:downstream	3583	2
Tcas	msHexMCD	somatic_muscle	ChLG2:8135250-8135750	GLEAN_00827:TC000827:0:inside,GLEAN_00746:TC000746:16695:downstream	2966	2
Tcas	msHexMCD	somatic_muscle	ChLG2:8135500-8136000	GLEAN_00827:TC000827:0:inside,GLEAN_00746:TC000746:16445:downstream	489	1
Tcas	msIMM	somatic_muscle	ChLG2:8135500-8136000	GLEAN_00827:TC000827:0:inside,GLEAN_00746:TC000746:16445:downstream	658	2
Tcas	PACRC_new	somatic_muscle	ChLG2:8142750-8143250	GLEAN_00827:TC000827:0:inside,GLEAN_00746:TC000746:9195:downstream	2424	2
Tcas	msHexMCD	dv	ChLG2:8143000-8143500	GLEAN_00827:TC000827:0:inside,GLEAN_00746:TC000746:8945:downstream	1799	1
Tcas	msHexMCD	imaginal_disc	ChLG2:8143000-8143500	GLEAN_00827:TC000827:0:inside,GLEAN_00746:TC000746:8945:downstream	3287	1
Tcas	PACRC_new	dv	ChLG2:8143000-8143500	GLEAN_00827:TC000827:0:inside,GLEAN_00746:TC000746:8945:downstream	862	1
Tcas	PACRC_new	somatic_muscle	ChLG2:8143000-8143500	GLEAN_00827:TC000827:0:inside,GLEAN_00746:TC000746:8945:downstream	891	1
Tcas	PACRC_new	imaginal_disc.2	ChLG2:8143000-8143500	GLEAN_00827:TC000827:0:inside,GLEAN_00746:TC000746:8945:downstream	991	1
Tcas	PACRC_new	imaginal_disc	ChLG2:8143000-8143500	GLEAN_00827:TC000827:0:inside,GLEAN_00746:TC000746:8945:downstream	1777	1
Tcas	PACRC_new	dv	ChLG2:8143250-8143750	GLEAN_00827:TC000827:0:inside,GLEAN_00746:TC000746:8695:downstream	2834	2
Tcas	PACRC_new	cns	ChLG2:8766250-8766750	GLEAN_00855:TC000855:0:inside,GLEAN_00716:TC000716:6386:upstream	2315	1
Tcas	PACRC_new	dorsal_ectoderm	ChLG2:8801250-8801750	GLEAN_00713:TC000713:2680:downstream,GLEAN_00714:TC000714:12414:upstream	1371	1
Tcas	msHexMCD	ectoderm.2	ChLG2:8805000-8805500	GLEAN_00713:TC000713:0:inside,GLEAN_00712:TC000712:9904:downstream	2834	2
Tcas	msHexMCD	ectoderm	ChLG2:8805000-8805500	GLEAN_00713:TC000713:0:inside,GLEAN_00712:TC000712:9904:downstream	1539	2
Tcas	msIMM	ectoderm.2	ChLG2:8805000-8805500	GLEAN_00713:TC000713:0:inside,GLEAN_00712:TC000712:9904:downstream	1460	2
Tcas	msHexMCD	ventral_ectoderm	ChLG2:8805250-8805750	GLEAN_00713:TC000713:0:inside,GLEAN_00712:TC000712:9654:downstream	3860	2
Tcas	msHexMCD	dorsal_ectoderm	ChLG2:8805250-8805750	GLEAN_00713:TC000713:0:inside,GLEAN_00712:TC000712:9654:downstream	1718	1
Tcas	msHexMCD	ectoderm.2	ChLG2:8805250-8805750	GLEAN_00713:TC000713:0:inside,GLEAN_00712:TC000712:9654:downstream	1098	1
Tcas	msHexMCD	ectoderm	ChLG2:8805250-8805750	GLEAN_00713:TC000713:0:inside,GLEAN_00712:TC000712:9654:downstream	1041	1
Tcas	msIMM	ectoderm.2	ChLG2:8805250-8805750	GLEAN_00713:TC000713:0:inside,GLEAN_00712:TC000712:9654:downstream	423	1
Tcas	msIMM	ectoderm	ChLG2:8805250-8805750	GLEAN_00713:TC000713:0:inside,GLEAN_00712:TC000712:9654:downstream	575	1
Tcas	PACRC_new	ectoderm	ChLG2:8894750-8895250	GLEAN_00706:TC000706:0:inside,GLEAN_00705:TC000705:5014:downstream	1153	1
Tcas	PACRC_new	dv	ChLG2:9255500-9256000	GLEAN_00692:TC000692:632:upstream,GLEAN_00693:TC000693:2672:upstream	1073	1
Tcas	PACRC_new	blastoderm	ChLG2:9261000-9261500	GLEAN_00692:TC000692:6132:upstream,GLEAN_00693:TC000693:8172:upstream	454	2
Tcas	msHexMCD	blastoderm	ChLG2:9261250-9261750	GLEAN_00692:TC000692:6382:upstream,GLEAN_00693:TC000693:8422:upstream	1353	1
Tcas	PACRC_new	ap	ChLG2:9261250-9261750	GLEAN_00692:TC000692:6382:upstream,GLEAN_00693:TC000693:8422:upstream	282	2
Tcas	PACRC_new	blastoderm	ChLG2:9261250-9261750	GLEAN_00692:TC000692:6382:upstream,GLEAN_00693:TC000693:8422:upstream	451	1
Tcas	PACRC_new	ap	ChLG2:9263000-9263500	GLEAN_00692:TC000692:8132:upstream,GLEAN_00693:TC000693:10172:upstream	116	1
Tcas	PACRC_new	dv	ChLG2:9267500-9268000	GLEAN_00692:TC000692:12632:upstream,GLEAN_00693:TC000693:14672:upstream	1430	2
Tcas	msHexMCD	ventral_ectoderm	ChLG2:9270750-9271250	GLEAN_00692:TC000692:15882:upstream,GLEAN_00693:TC000693:17922:upstream	329	2
Tcas	PACRC_new	ventral_ectoderm	ChLG2:9270750-9271250	GLEAN_00692:TC000692:15882:upstream,GLEAN_00693:TC000693:17922:upstream	434	2
Tcas	PACRC_new	imaginal_disc	ChLG2:9672750-9673250	GLEAN_00663:TC000663:0:inside,GLEAN_00889:TC000889:18676:upstream	1779	2
Tcas	PACRC_new	blastoderm	ChLG2:9673000-9673500	GLEAN_00663:TC000663:0:inside,GLEAN_00889:TC000889:18426:upstream	1251	1
Tcas	msHexMCD	cns	ChLG2:9695250-9695750	GLEAN_00889:TC000889:0:inside,GLEAN_00663:TC000663:4780:upstream	268	1
Tcas	msHexMCD	ap	ChLG2:9695250-9695750	GLEAN_00889:TC000889:0:inside,GLEAN_00663:TC000663:4780:upstream	218	1
Tcas	msHexMCD	imaginal_disc.2	ChLG2:9695250-9695750	GLEAN_00889:TC000889:0:inside,GLEAN_00663:TC000663:4780:upstream	1615	2
Tcas	msHexMCD	blastoderm	ChLG2:9695250-9695750	GLEAN_00889:TC000889:0:inside,GLEAN_00663:TC000663:4780:upstream	132	1
Tcas	msHexMCD	imaginal_disc	ChLG2:9695250-9695750	GLEAN_00889:TC000889:0:inside,GLEAN_00663:TC000663:4780:upstream	520	1
Tcas	msIMM	cns	ChLG2:9695250-9695750	GLEAN_00889:TC000889:0:inside,GLEAN_00663:TC000663:4780:upstream	1416	1
Tcas	msIMM	blastoderm	ChLG2:9695250-9695750	GLEAN_00889:TC000889:0:inside,GLEAN_00663:TC000663:4780:upstream	2059	1
Tcas	msIMM	imaginal_disc	ChLG2:9695250-9695750	GLEAN_00889:TC000889:0:inside,GLEAN_00663:TC000663:4780:upstream	2765	2
Tcas	PACRC_new	endoderm	ChLG2:9695250-9695750	GLEAN_00889:TC000889:0:inside,GLEAN_00663:TC000663:4780:upstream	3589	2
Tcas	PACRC_new	cns	ChLG2:9695250-9695750	GLEAN_00889:TC000889:0:inside,GLEAN_00663:TC000663:4780:upstream	648	2
Tcas	PACRC_new	ap	ChLG2:9695250-9695750	GLEAN_00889:TC000889:0:inside,GLEAN_00663:TC000663:4780:upstream	1897	1
Tcas	PACRC_new	blastoderm	ChLG2:9695250-9695750	GLEAN_00889:TC000889:0:inside,GLEAN_00663:TC000663:4780:upstream	1874	2
Tcas	msIMM	imaginal_disc.2	ChLG2:9702250-9702750	GLEAN_00889:TC000889:1388:downstream,GLEAN_00662:TC000662:8218:downstream	3995	1
Tcas	msHexMCD	ap	ChLG2:9706750-9707250	GLEAN_00662:TC000662:3718:downstream,GLEAN_00889:TC000889:5888:downstream	1877	2
Tcas	msHexMCD	blastoderm	ChLG2:9706750-9707250	GLEAN_00662:TC000662:3718:downstream,GLEAN_00889:TC000889:5888:downstream	1944	2
Tcas	msIMM	ap	ChLG2:9706750-9707250	GLEAN_00662:TC000662:3718:downstream,GLEAN_00889:TC000889:5888:downstream	670	1
Tcas	msHexMCD	cns	ChLG2:9707000-9707500	GLEAN_00662:TC000662:3468:downstream,GLEAN_00889:TC000889:6138:downstream	1781	2
Tcas	msHexMCD	endoderm	ChLG2:9707250-9707750	GLEAN_00662:TC000662:3218:downstream,GLEAN_00889:TC000889:6388:downstream	608	1
Tcas	msIMM	cns	ChLG2:9707250-9707750	GLEAN_00662:TC000662:3218:downstream,GLEAN_00889:TC000889:6388:downstream	1563	2
Tcas	msIMM	cns	ChLG2:9815750-9816250	GLEAN_00894:TC000894:0:inside,GLEAN_00893:TC000893:3015:downstream	539	2
Tcas	msHexMCD	cns	ChLG2:9819500-9820000	GLEAN_00894:TC000894:0:inside,GLEAN_00893:TC000893:6765:downstream	1111	2
Tcas	msHexMCD	imaginal_disc	ChLG2:9819500-9820000	GLEAN_00894:TC000894:0:inside,GLEAN_00893:TC000893:6765:downstream	2275	2
Tcas	msIMM	wing.2	ChLG2:9819500-9820000	GLEAN_00894:TC000894:0:inside,GLEAN_00893:TC000893:6765:downstream	775	2
Tcas	msIMM	cns	ChLG2:9819500-9820000	GLEAN_00894:TC000894:0:inside,GLEAN_00893:TC000893:6765:downstream	434	1
Tcas	msIMM	imaginal_disc.2	ChLG2:9819500-9820000	GLEAN_00894:TC000894:0:inside,GLEAN_00893:TC000893:6765:downstream	396	1
Tcas	msIMM	imaginal_disc	ChLG2:9819500-9820000	GLEAN_00894:TC000894:0:inside,GLEAN_00893:TC000893:6765:downstream	336	1
Tcas	PACRC_new	wing.2	ChLG2:9821750-9822250	GLEAN_00894:TC000894:0:inside,GLEAN_00893:TC000893:9015:downstream	1012	2
Tcas	PACRC_new	imaginal_disc.2	ChLG2:9821750-9822250	GLEAN_00894:TC000894:0:inside,GLEAN_00893:TC000893:9015:downstream	718	2
Tcas	PACRC_new	imaginal_disc	ChLG2:9821750-9822250	GLEAN_00894:TC000894:0:inside,GLEAN_00893:TC000893:9015:downstream	1817	1
Tcas	msHexMCD	wing.2	ChLG2:9822000-9822500	GLEAN_00894:TC000894:0:inside,GLEAN_00893:TC000893:9265:downstream	748	1
Tcas	msHexMCD	imaginal_disc.2	ChLG2:9822000-9822500	GLEAN_00894:TC000894:0:inside,GLEAN_00893:TC000893:9265:downstream	1497	2
Tcas	msHexMCD	imaginal_disc	ChLG2:9822000-9822500	GLEAN_00894:TC000894:0:inside,GLEAN_00893:TC000893:9265:downstream	1783	1
Tcas	msIMM	imaginal_disc.2	ChLG2:9822000-9822500	GLEAN_00894:TC000894:0:inside,GLEAN_00893:TC000893:9265:downstream	2839	2
Tcas	msIMM	imaginal_disc	ChLG2:9822000-9822500	GLEAN_00894:TC000894:0:inside,GLEAN_00893:TC000893:9265:downstream	1957	2
Tcas	PACRC_new	imaginal_disc	ChLG2:9822000-9822500	GLEAN_00894:TC000894:0:inside,GLEAN_00893:TC000893:9265:downstream	3782	2
Tcas	msHexMCD	imaginal_disc.2	ChLG2:9827250-9827750	GLEAN_00894:TC000894:0:inside,GLEAN_00893:TC000893:14515:downstream	1182	1
Tcas	PACRC_new	imaginal_disc.2	ChLG2:9834250-9834750	GLEAN_00894:TC000894:0:inside,GLEAN_00897:TC000897:12532:upstream	639	1
Tcas	msHexMCD	dv_neurogenicectoderm	ChLG2:9935250-9935750	GLEAN_00903:TC000903:511:upstream,GLEAN_00654:TC000654:1312:upstream	406	2
Tcas	msHexMCD	somatic_muscle	ChLG2:9935250-9935750	GLEAN_00903:TC000903:511:upstream,GLEAN_00654:TC000654:1312:upstream	96	1
Tcas	PACRC_new	dv_neurogenicectoderm	ChLG2:9941000-9941500	GLEAN_00903:TC000903:0:inside,GLEAN_00654:TC000654:7062:upstream	669	2
Tcas	msIMM	dv_neurogenicectoderm	ChLG2:9959000-9959500	GLEAN_00903:TC000903:0:inside,GLEAN_00654:TC000654:25062:upstream	1108	1
Tcas	msHexMCD	cns	ChLG2:9965250-9965750	GLEAN_00903:TC000903:0:inside,GLEAN_00654:TC000654:31312:upstream	274	2
Tcas	msHexMCD	dv	ChLG2:9976500-9977000	GLEAN_00903:TC000903:0:inside,GLEAN_00907:TC000907:41150:upstream	415	2
Tcas	msIMM	dv	ChLG2:9976500-9977000	GLEAN_00903:TC000903:0:inside,GLEAN_00907:TC000907:41150:upstream	1077	1
Tcas	msHexMCD	dv	ChLG2:9976750-9977250	GLEAN_00903:TC000903:0:inside,GLEAN_00907:TC000907:40900:upstream	197	1
Tcas	msHexMCD	dv_neurogenicectoderm	ChLG2:9976750-9977250	GLEAN_00903:TC000903:0:inside,GLEAN_00907:TC000907:40900:upstream	252	1
Tcas	msHexMCD	blastoderm	ChLG2:9976750-9977250	GLEAN_00903:TC000903:0:inside,GLEAN_00907:TC000907:40900:upstream	818	1
Tcas	msIMM	somatic_muscle	ChLG2:9976750-9977250	GLEAN_00903:TC000903:0:inside,GLEAN_00907:TC000907:40900:upstream	427	1
Tcas	PACRC_new	dv_neurogenicectoderm	ChLG2:9976750-9977250	GLEAN_00903:TC000903:0:inside,GLEAN_00907:TC000907:40900:upstream	218	1
Tcas	msIMM	dv_neurogenicectoderm	ChLG2:9987750-9988250	GLEAN_00903:TC000903:0:inside,GLEAN_00907:TC000907:29900:upstream	1715	2
Tcas	PACRC_new	somatic_muscle	ChLG2:9996250-9996750	GLEAN_00903:TC000903:0:inside,GLEAN_00907:TC000907:21400:upstream	14	1
Tcas	msHexMCD	cns	ChLG3:11739000-11739500	GLEAN_02813:TC002813:400:upstream,GLEAN_03619:TC003619:17077:upstream	2895	2
Tcas	PACRC_new	cns	ChLG3:11739000-11739500	GLEAN_02813:TC002813:400:upstream,GLEAN_03619:TC003619:17077:upstream	722	2
Tcas	msHexMCD	cns	ChLG3:11750750-11751250	GLEAN_03619:TC003619:5327:upstream,GLEAN_02813:TC002813:12150:upstream	2263	1
Tcas	PACRC_new	cns	ChLG3:11750750-11751250	GLEAN_03619:TC003619:5327:upstream,GLEAN_02813:TC002813:12150:upstream	9	1
Tcas	PACRC_new	cns	ChLG3:12248000-12248500	GLEAN_03632:TC003632:768:upstream,GLEAN_02799:TC002799:8933:upstream	119	1
Tcas	msHexMCD	wing.2	ChLG3:12274500-12275000	GLEAN_03632:TC003632:0:inside,GLEAN_02799:TC002799:35433:upstream	269	2
Tcas	msIMM	cns	ChLG3:12274500-12275000	GLEAN_03632:TC003632:0:inside,GLEAN_02799:TC002799:35433:upstream	1951	2
Tcas	msHexMCD	wing.2	ChLG3:12274750-12275250	GLEAN_03632:TC003632:0:inside,GLEAN_02799:TC002799:35683:upstream	135	1
Tcas	msHexMCD	cns	ChLG3:12274750-12275250	GLEAN_03632:TC003632:0:inside,GLEAN_02799:TC002799:35683:upstream	522	2
Tcas	msIMM	wing.2	ChLG3:12306500-12307000	GLEAN_03632:TC003632:0:inside,GLEAN_02798:TC002798:29782:downstream	229	1
Tcas	msIMM	imaginal_disc	ChLG3:12306500-12307000	GLEAN_03632:TC003632:0:inside,GLEAN_02798:TC002798:29782:downstream	309	1
Tcas	PACRC_new	wing.2	ChLG3:12325250-12325750	GLEAN_02798:TC002798:11032:downstream,GLEAN_03632:TC003632:12120:downstream	63	1
Tcas	PACRC_new	imaginal_disc	ChLG3:12325250-12325750	GLEAN_02798:TC002798:11032:downstream,GLEAN_03632:TC003632:12120:downstream	294	1
Tcas	msHexMCD	wing.2	ChLG3:12375500-12376000	GLEAN_03633:TC003633:763:upstream,GLEAN_03634:TC003634:12175:upstream	19	1
Tcas	msHexMCD	cns	ChLG3:12375500-12376000	GLEAN_03633:TC003633:763:upstream,GLEAN_03634:TC003634:12175:upstream	31	1
Tcas	msHexMCD	imaginal_disc.2	ChLG3:12375500-12376000	GLEAN_03633:TC003633:763:upstream,GLEAN_03634:TC003634:12175:upstream	58	1
Tcas	msHexMCD	imaginal_disc	ChLG3:12375500-12376000	GLEAN_03633:TC003633:763:upstream,GLEAN_03634:TC003634:12175:upstream	52	1
Tcas	msIMM	wing.2	ChLG3:12375500-12376000	GLEAN_03633:TC003633:763:upstream,GLEAN_03634:TC003634:12175:upstream	4	1
Tcas	msIMM	cns	ChLG3:12375500-12376000	GLEAN_03633:TC003633:763:upstream,GLEAN_03634:TC003634:12175:upstream	193	1
Tcas	msIMM	imaginal_disc.2	ChLG3:12375500-12376000	GLEAN_03633:TC003633:763:upstream,GLEAN_03634:TC003634:12175:upstream	61	1
Tcas	msIMM	imaginal_disc	ChLG3:12375500-12376000	GLEAN_03633:TC003633:763:upstream,GLEAN_03634:TC003634:12175:upstream	4	1
Tcas	PACRC_new	wing.2	ChLG3:12375500-12376000	GLEAN_03633:TC003633:763:upstream,GLEAN_03634:TC003634:12175:upstream	961	1
Tcas	PACRC_new	cns	ChLG3:12375500-12376000	GLEAN_03633:TC003633:763:upstream,GLEAN_03634:TC003634:12175:upstream	746	1
Tcas	msHexMCD	eye.2	ChLG3:12375750-12376250	GLEAN_03633:TC003633:513:upstream,GLEAN_03634:TC003634:11925:upstream	289	1
Tcas	msHexMCD	wing.2	ChLG3:12375750-12376250	GLEAN_03633:TC003633:513:upstream,GLEAN_03634:TC003634:11925:upstream	35	2
Tcas	msHexMCD	cns	ChLG3:12375750-12376250	GLEAN_03633:TC003633:513:upstream,GLEAN_03634:TC003634:11925:upstream	64	2
Tcas	msHexMCD	imaginal_disc.2	ChLG3:12375750-12376250	GLEAN_03633:TC003633:513:upstream,GLEAN_03634:TC003634:11925:upstream	76	2
Tcas	msHexMCD	imaginal_disc	ChLG3:12375750-12376250	GLEAN_03633:TC003633:513:upstream,GLEAN_03634:TC003634:11925:upstream	77	2
Tcas	msIMM	wing.2	ChLG3:12375750-12376250	GLEAN_03633:TC003633:513:upstream,GLEAN_03634:TC003634:11925:upstream	212	2
Tcas	msIMM	cns	ChLG3:12375750-12376250	GLEAN_03633:TC003633:513:upstream,GLEAN_03634:TC003634:11925:upstream	410	2
Tcas	msIMM	imaginal_disc	ChLG3:12375750-12376250	GLEAN_03633:TC003633:513:upstream,GLEAN_03634:TC003634:11925:upstream	227	2
Tcas	PACRC_new	eye.2	ChLG3:12375750-12376250	GLEAN_03633:TC003633:513:upstream,GLEAN_03634:TC003634:11925:upstream	442	2
Tcas	PACRC_new	imaginal_disc.2	ChLG3:12375750-12376250	GLEAN_03633:TC003633:513:upstream,GLEAN_03634:TC003634:11925:upstream	160	2
Tcas	msHexMCD	eye.2	ChLG3:12376000-12376500	GLEAN_03633:TC003633:263:upstream,GLEAN_03634:TC003634:11675:upstream	1355	2
Tcas	PACRC_new	cns	ChLG3:12380000-12380500	GLEAN_03633:TC003633:3405:downstream,GLEAN_03634:TC003634:7675:upstream	1115	2
Tcas	PACRC_new	imaginal_disc	ChLG3:12399500-12400000	GLEAN_03634:TC003634:0:inside,GLEAN_02797:TC002797:19146:downstream	232	1
Tcas	PACRC_new	imaginal_disc	ChLG3:12404000-12404500	GLEAN_03634:TC003634:0:inside,GLEAN_02797:TC002797:14646:downstream	427	2
Tcas	msIMM	cns	ChLG3:13473000-13473500	GLEAN_00087:TC000087:6824:upstream,GLEAN_00088:TC000088:23037:upstream	3209	2
Tcas	msIMM	cns	ChLG3:13473250-13473750	GLEAN_00087:TC000087:6574:upstream,GLEAN_00088:TC000088:22787:upstream	705	1
Tcas	msIMM	cns	ChLG3:13657750-13658250	GLEAN_00100:TC000100:365:upstream,GLEAN_00073:TC000073:2042:upstream	3793	2
Tcas	msHexMCD	cns	ChLG3:13661500-13662000	GLEAN_00100:TC000100:0:inside,GLEAN_00073:TC000073:5792:upstream	3705	2
Tcas	msIMM	dv	ChLG3:14138750-14139250	GLEAN_00132:TC000132:0:inside,GLEAN_00048:TC000048:4685:downstream	1870	1
Tcas	PACRC_new	dv_neurogenicectoderm	ChLG3:14839000-14839500	GLEAN_03659:TC003659:3807:upstream,GLEAN_02774:TC002774:19229:upstream	2230	2
Tcas	msHexMCD	cns	ChLG3:14842250-14842750	GLEAN_03659:TC003659:557:upstream,GLEAN_02774:TC002774:22479:upstream	3855	2
Tcas	msHexMCD	cns	ChLG3:16467750-16468250	GLEAN_02718:TC002718:1785:upstream,GLEAN_02719:TC002719:2910:upstream	1440	1
Tcas	msHexMCD	cns	ChLG3:16468000-16468500	GLEAN_02718:TC002718:2035:upstream,GLEAN_02719:TC002719:3160:upstream	3416	2
Tcas	msIMM	cns	ChLG3:16468000-16468500	GLEAN_02718:TC002718:2035:upstream,GLEAN_02719:TC002719:3160:upstream	2753	1
Tcas	PACRC_new	cns	ChLG3:16859500-16860000	GLEAN_02717:TC002717:0:inside,GLEAN_03710:TC003710:20990:downstream	2218	1
Tcas	msHexMCD	blastoderm	ChLG3:17138500-17139000	GLEAN_02702:TC002702:501:downstream,GLEAN_03725:TC003725:3224:downstream	1072	2
Tcas	msIMM	blastoderm	ChLG3:17154500-17155000	GLEAN_02702:TC002702:0:inside,GLEAN_03726:TC003726:2252:downstream	1269	2
Tcas	msIMM	ap	ChLG3:17188750-17189250	GLEAN_02702:TC002702:0:inside,GLEAN_03728:TC003728:2672:downstream	523	2
Tcas	msHexMCD	ap	ChLG3:17201750-17202250	GLEAN_02702:TC002702:0:inside,GLEAN_03728:TC003728:15672:downstream	263	2
Tcas	msHexMCD	blastoderm	ChLG3:17201750-17202250	GLEAN_02702:TC002702:0:inside,GLEAN_03728:TC003728:15672:downstream	618	1
Tcas	msIMM	ap	ChLG3:17201750-17202250	GLEAN_02702:TC002702:0:inside,GLEAN_03728:TC003728:15672:downstream	270	1
Tcas	msIMM	blastoderm	ChLG3:17201750-17202250	GLEAN_02702:TC002702:0:inside,GLEAN_03728:TC003728:15672:downstream	77	1
Tcas	PACRC_new	ap	ChLG3:17201750-17202250	GLEAN_02702:TC002702:0:inside,GLEAN_03728:TC003728:15672:downstream	45	1
Tcas	PACRC_new	blastoderm	ChLG3:17201750-17202250	GLEAN_02702:TC002702:0:inside,GLEAN_03728:TC003728:15672:downstream	128	1
Tcas	msHexMCD	ap	ChLG3:17202000-17202500	GLEAN_02702:TC002702:0:inside,GLEAN_03728:TC003728:15922:downstream	222	1
Tcas	PACRC_new	ap	ChLG3:17202000-17202500	GLEAN_02702:TC002702:0:inside,GLEAN_03728:TC003728:15922:downstream	511	2
Tcas	msHexMCD	somatic_muscle	ChLG3:18179500-18180000	GLEAN_10540:TC010540:221:upstream,GLEAN_10539:TC010539:10760:downstream	990	1
Tcas	msHexMCD	endoderm	ChLG3:18180750-18181250	GLEAN_10540:TC010540:0:inside,GLEAN_10539:TC010539:12010:downstream	2798	1
Tcas	msIMM	endoderm	ChLG3:18180750-18181250	GLEAN_10540:TC010540:0:inside,GLEAN_10539:TC010539:12010:downstream	513	1
Tcas	PACRC_new	endoderm	ChLG3:18234500-18235000	GLEAN_10540:TC010540:0:inside,GLEAN_10512:TC010512:10441:downstream	1481	1
Tcas	PACRC_new	somatic_muscle	ChLG3:18234750-18235250	GLEAN_10540:TC010540:0:inside,GLEAN_10512:TC010512:10191:downstream	1302	2
Tcas	PACRC_new	endoderm	ChLG3:18241250-18241750	GLEAN_10540:TC010540:0:inside,GLEAN_10512:TC010512:3691:downstream	2748	2
Tcas	msHexMCD	cns	ChLG3:18726000-18726500	GLEAN_10549:TC010549:10083:upstream,GLEAN_10501:TC010501:13965:upstream	3426	2
Tcas	PACRC_new	cns	ChLG3:18726000-18726500	GLEAN_10549:TC010549:10083:upstream,GLEAN_10501:TC010501:13965:upstream	1085	1
Tcas	msHexMCD	cns	ChLG3:18726250-18726750	GLEAN_10549:TC010549:9833:upstream,GLEAN_10501:TC010501:14215:upstream	1309	1
Tcas	PACRC_new	cns	ChLG3:18726250-18726750	GLEAN_10549:TC010549:9833:upstream,GLEAN_10501:TC010501:14215:upstream	1153	2
Tcas	msIMM	dv_neurogenicectoderm	ChLG3:19431500-19432000	GLEAN_00029:TC000029:0:inside,GLEAN_00030:TC000030:15429:downstream	3495	1
Tcas	msIMM	endoderm	ChLG3:19616750-19617250	GLEAN_00025:TC000025:12081:upstream,GLEAN_00024:TC000024:19187:downstream	1242	2
Tcas	PACRC_new	ventral_ectoderm	ChLG3:19618000-19618500	GLEAN_00025:TC000025:13331:upstream,GLEAN_00024:TC000024:17937:downstream	2799	1
Tcas	msIMM	blastoderm	ChLG3:19618250-19618750	GLEAN_00025:TC000025:13581:upstream,GLEAN_00024:TC000024:17687:downstream	2057	1
Tcas	PACRC_new	ectoderm.2	ChLG3:19633250-19633750	GLEAN_00024:TC000024:2687:downstream,GLEAN_00023:TC000023:23844:downstream	2739	1
Tcas	msIMM	endoderm	ChLG3:19635500-19636000	GLEAN_00024:TC000024:437:downstream,GLEAN_00023:TC000023:21594:downstream	489	1
Tcas	PACRC_new	wing.2	ChLG3:19651750-19652250	GLEAN_00023:TC000023:5344:downstream,GLEAN_00024:TC000024:15172:upstream	856	1
Tcas	msIMM	dorsal_ectoderm	ChLG3:19655500-19656000	GLEAN_00023:TC000023:1594:downstream,GLEAN_00024:TC000024:18922:upstream	471	1
Tcas	PACRC_new	dv_neurogenicectoderm	ChLG3:20211250-20211750	GLEAN_02688:TC002688:0:inside,GLEAN_03749:TC003749:4880:upstream	3040	2
Tcas	msHexMCD	wing.2	ChLG3:20323250-20323750	GLEAN_03752:TC003752:0:inside,GLEAN_02684:TC002684:7350:upstream	1528	2
Tcas	msIMM	eye.2	ChLG3:20323250-20323750	GLEAN_03752:TC003752:0:inside,GLEAN_02684:TC002684:7350:upstream	3525	2
Tcas	msIMM	wing.2	ChLG3:20323250-20323750	GLEAN_03752:TC003752:0:inside,GLEAN_02684:TC002684:7350:upstream	1951	1
Tcas	msHexMCD	dv	ChLG3:20631000-20631500	GLEAN_03759:TC003759:13836:downstream,GLEAN_02680:TC002680:19621:downstream	2760	2
Tcas	PACRC_new	cns	ChLG3:20634750-20635250	GLEAN_02680:TC002680:15871:downstream,GLEAN_03759:TC003759:17586:downstream	2518	1
Tcas	PACRC_new	cns	ChLG3:20635000-20635500	GLEAN_02680:TC002680:15621:downstream,GLEAN_03759:TC003759:17836:downstream	2618	2
Tcas	msHexMCD	dv	ChLG3:20636500-20637000	GLEAN_02680:TC002680:14121:downstream,GLEAN_03759:TC003759:19336:downstream	864	1
Tcas	msIMM	ectoderm	ChLG3:20754250-20754750	GLEAN_02675:TC002675:3948:upstream,GLEAN_03763:TC003763:4510:upstream	538	2
Tcas	msHexMCD	ectoderm.2	ChLG3:20775000-20775500	GLEAN_03763:TC003763:0:inside,GLEAN_02674:TC002674:23501:downstream	575	2
Tcas	msIMM	ectoderm.2	ChLG3:20775000-20775500	GLEAN_03763:TC003763:0:inside,GLEAN_02674:TC002674:23501:downstream	355	1
Tcas	msIMM	ectoderm.2	ChLG3:20775250-20775750	GLEAN_03763:TC003763:0:inside,GLEAN_02674:TC002674:23251:downstream	628	2
Tcas	msIMM	dorsal_ectoderm	ChLG3:20779250-20779750	GLEAN_03763:TC003763:0:inside,GLEAN_02674:TC002674:19251:downstream	282	1
Tcas	PACRC_new	dorsal_ectoderm	ChLG3:20783750-20784250	GLEAN_03763:TC003763:0:inside,GLEAN_02674:TC002674:14751:downstream	149	1
Tcas	msIMM	dorsal_ectoderm	ChLG3:20788500-20789000	GLEAN_03763:TC003763:0:inside,GLEAN_02674:TC002674:10001:downstream	885	2
Tcas	msIMM	ectoderm	ChLG3:20788500-20789000	GLEAN_03763:TC003763:0:inside,GLEAN_02674:TC002674:10001:downstream	379	1
Tcas	msIMM	endoderm	ChLG3:20833500-20834000	GLEAN_02673:TC002673:0:inside,GLEAN_03764:TC003764:20446:upstream	465	2
Tcas	msHexMCD	cns	ChLG3:20864750-20865250	GLEAN_02673:TC002673:0:inside,GLEAN_03765:TC003765:494:upstream	28	1
Tcas	msIMM	cns	ChLG3:20864750-20865250	GLEAN_02673:TC002673:0:inside,GLEAN_03765:TC003765:494:upstream	235	1
Tcas	PACRC_new	cns	ChLG3:20864750-20865250	GLEAN_02673:TC002673:0:inside,GLEAN_03765:TC003765:494:upstream	456	1
Tcas	PACRC_new	mesectoderm	ChLG3:20864750-20865250	GLEAN_02673:TC002673:0:inside,GLEAN_03765:TC003765:494:upstream	227	1
Tcas	msHexMCD	endoderm	ChLG3:20865000-20865500	GLEAN_02673:TC002673:0:inside,GLEAN_03765:TC003765:244:upstream	492	2
Tcas	msHexMCD	cns	ChLG3:20865000-20865500	GLEAN_02673:TC002673:0:inside,GLEAN_03765:TC003765:244:upstream	60	2
Tcas	msHexMCD	mesectoderm	ChLG3:20865000-20865500	GLEAN_02673:TC002673:0:inside,GLEAN_03765:TC003765:244:upstream	367	2
Tcas	msIMM	cns	ChLG3:20865000-20865500	GLEAN_02673:TC002673:0:inside,GLEAN_03765:TC003765:244:upstream	400	2
Tcas	PACRC_new	endoderm	ChLG3:20879750-20880250	GLEAN_02673:TC002673:0:inside,GLEAN_03765:TC003765:10533:downstream	122	1
Tcas	msHexMCD	endoderm	ChLG3:20880000-20880500	GLEAN_02673:TC002673:0:inside,GLEAN_03765:TC003765:10783:downstream	30	1
Tcas	msIMM	endoderm	ChLG3:20880000-20880500	GLEAN_02673:TC002673:0:inside,GLEAN_03765:TC003765:10783:downstream	47	1
Tcas	PACRC_new	endoderm	ChLG3:20880000-20880500	GLEAN_02673:TC002673:0:inside,GLEAN_03765:TC003765:10783:downstream	235	2
Tcas	msIMM	mesectoderm	ChLG3:20887500-20888000	GLEAN_02673:TC002673:0:inside,GLEAN_03765:TC003765:18283:downstream	2190	2
Tcas	msHexMCD	mesectoderm	ChLG3:20904750-20905250	GLEAN_02673:TC002673:15:upstream,GLEAN_02672:TC002672:1783:downstream	58	1
Tcas	PACRC_new	mesectoderm	ChLG3:20904750-20905250	GLEAN_02673:TC002673:15:upstream,GLEAN_02672:TC002672:1783:downstream	354	2
Tcas	PACRC_new	ectoderm	ChLG3:20915750-20916250	GLEAN_03767:TC003767:85:downstream,GLEAN_03768:TC003768:593:upstream	1068	2
Tcas	msHexMCD	endoderm	ChLG3:21068500-21069000	GLEAN_02665:TC002665:3555:downstream,GLEAN_03779:TC003779:3960:downstream	1910	1
Tcas	msHexMCD	endoderm	ChLG3:21084500-21085000	GLEAN_02665:TC002665:0:inside,GLEAN_03779:TC003779:19960:downstream	3805	2
Tcas	PACRC_new	endoderm	ChLG3:21084500-21085000	GLEAN_02665:TC002665:0:inside,GLEAN_03779:TC003779:19960:downstream	2925	1
Tcas	msIMM	ectoderm.2	ChLG3:21097500-21098000	GLEAN_02665:TC002665:0:inside,GLEAN_03779:TC003779:32960:downstream	693	1
Tcas	msIMM	ectoderm	ChLG3:21097500-21098000	GLEAN_02665:TC002665:0:inside,GLEAN_03779:TC003779:32960:downstream	1749	2
Tcas	msIMM	ectoderm.2	ChLG3:21097750-21098250	GLEAN_02665:TC002665:0:inside,GLEAN_03779:TC003779:33210:downstream	884	2
Tcas	msIMM	ectoderm	ChLG3:21115750-21116250	GLEAN_02665:TC002665:0:inside,GLEAN_03780:TC003780:34184:upstream	1129	1
Tcas	msHexMCD	dorsal_ectoderm	ChLG3:21128250-21128750	GLEAN_02665:TC002665:0:inside,GLEAN_03780:TC003780:21684:upstream	1628	1
Tcas	msHexMCD	ectoderm.2	ChLG3:21128250-21128750	GLEAN_02665:TC002665:0:inside,GLEAN_03780:TC003780:21684:upstream	3675	1
Tcas	PACRC_new	ectoderm	ChLG3:21128250-21128750	GLEAN_02665:TC002665:0:inside,GLEAN_03780:TC003780:21684:upstream	667	2
Tcas	msIMM	endoderm	ChLG3:21132000-21132500	GLEAN_02665:TC002665:0:inside,GLEAN_03780:TC003780:17934:upstream	735	2
Tcas	PACRC_new	ectoderm.2	ChLG3:21145750-21146250	GLEAN_02665:TC002665:654:upstream,GLEAN_03780:TC003780:4184:upstream	1330	2
Tcas	msHexMCD	ectoderm	ChLG3:21146000-21146500	GLEAN_02665:TC002665:904:upstream,GLEAN_03780:TC003780:3934:upstream	3787	1
Tcas	PACRC_new	ectoderm.2	ChLG3:21146000-21146500	GLEAN_02665:TC002665:904:upstream,GLEAN_03780:TC003780:3934:upstream	148	1
Tcas	PACRC_new	ectoderm	ChLG3:21146000-21146500	GLEAN_02665:TC002665:904:upstream,GLEAN_03780:TC003780:3934:upstream	573	1
Tcas	msIMM	cns	ChLG3:21341750-21342250	GLEAN_03783:TC003783:6754:upstream,GLEAN_02659:TC002659:63013:upstream	3022	2
Tcas	msIMM	dorsal_ectoderm	ChLG3:2257250-2257750	GLEAN_03346:TC003346:0:inside,GLEAN_03345:TC003345:430:downstream	3628	1
Tcas	msIMM	dorsal_ectoderm	ChLG3:2261250-2261750	GLEAN_03347:TC003347:0:inside,GLEAN_03346:TC003346:2282:downstream	3754	2
Tcas	msIMM	ap	ChLG3:2321500-2322000	GLEAN_03097:TC003097:0:inside,GLEAN_03349:TC003349:12709:upstream	3471	2
Tcas	msIMM	eye.2	ChLG3:2326000-2326500	GLEAN_03097:TC003097:0:inside,GLEAN_03349:TC003349:8209:upstream	902	1
Tcas	msIMM	cns	ChLG3:2334000-2334500	GLEAN_03349:TC003349:209:upstream,GLEAN_03097:TC003097:424:upstream	2976	1
Tcas	msIMM	blastoderm	ChLG3:2334000-2334500	GLEAN_03349:TC003349:209:upstream,GLEAN_03097:TC003097:424:upstream	989	1
Tcas	msHexMCD	ap	ChLG3:2334250-2334750	GLEAN_03349:TC003349:0:inside,GLEAN_03097:TC003097:674:upstream	430	1
Tcas	msHexMCD	blastoderm	ChLG3:2334250-2334750	GLEAN_03349:TC003349:0:inside,GLEAN_03097:TC003097:674:upstream	116	1
Tcas	msIMM	ap	ChLG3:2334250-2334750	GLEAN_03349:TC003349:0:inside,GLEAN_03097:TC003097:674:upstream	2348	1
Tcas	msIMM	blastoderm	ChLG3:2334250-2334750	GLEAN_03349:TC003349:0:inside,GLEAN_03097:TC003097:674:upstream	1215	2
Tcas	PACRC_new	ap	ChLG3:2334250-2334750	GLEAN_03349:TC003349:0:inside,GLEAN_03097:TC003097:674:upstream	1125	2
Tcas	PACRC_new	somatic_muscle	ChLG3:2336500-2337000	GLEAN_03349:TC003349:0:inside,GLEAN_03097:TC003097:2924:upstream	3336	1
Tcas	msHexMCD	cns	ChLG3:2342500-2343000	GLEAN_03349:TC003349:0:inside,GLEAN_03097:TC003097:8924:upstream	411	2
Tcas	msHexMCD	somatic_muscle	ChLG3:2342500-2343000	GLEAN_03349:TC003349:0:inside,GLEAN_03097:TC003097:8924:upstream	706	1
Tcas	msHexMCD	ap	ChLG3:2342500-2343000	GLEAN_03349:TC003349:0:inside,GLEAN_03097:TC003097:8924:upstream	2306	2
Tcas	PACRC_new	ap	ChLG3:2342500-2343000	GLEAN_03349:TC003349:0:inside,GLEAN_03097:TC003097:8924:upstream	837	1
Tcas	PACRC_new	imaginal_disc.2	ChLG3:2342500-2343000	GLEAN_03349:TC003349:0:inside,GLEAN_03097:TC003097:8924:upstream	286	2
Tcas	PACRC_new	blastoderm	ChLG3:2342500-2343000	GLEAN_03349:TC003349:0:inside,GLEAN_03097:TC003097:8924:upstream	619	1
Tcas	PACRC_new	imaginal_disc	ChLG3:2342500-2343000	GLEAN_03349:TC003349:0:inside,GLEAN_03097:TC003097:8924:upstream	2735	2
Tcas	msIMM	eye.2	ChLG3:2344500-2345000	GLEAN_03349:TC003349:0:inside,GLEAN_03096:TC003096:7459:downstream	1548	2
Tcas	PACRC_new	wing.2	ChLG3:2345000-2345500	GLEAN_03349:TC003349:0:inside,GLEAN_03096:TC003096:6959:downstream	1518	2
Tcas	msHexMCD	eye.2	ChLG3:2345250-2345750	GLEAN_03349:TC003349:0:inside,GLEAN_03096:TC003096:6709:downstream	159	1	Tcas_psq_1
Tcas	msHexMCD	wing.2	ChLG3:2345250-2345750	GLEAN_03349:TC003349:0:inside,GLEAN_03096:TC003096:6709:downstream	164	1	Tcas_psq_1
Tcas	msHexMCD	imaginal_disc.2	ChLG3:2345250-2345750	GLEAN_03349:TC003349:0:inside,GLEAN_03096:TC003096:6709:downstream	103	1	Tcas_psq_1
Tcas	msHexMCD	blastoderm	ChLG3:2345250-2345750	GLEAN_03349:TC003349:0:inside,GLEAN_03096:TC003096:6709:downstream	450	2	Tcas_psq_1
Tcas	msHexMCD	imaginal_disc	ChLG3:2345250-2345750	GLEAN_03349:TC003349:0:inside,GLEAN_03096:TC003096:6709:downstream	132	1	Tcas_psq_1
Tcas	msIMM	wing.2	ChLG3:2345250-2345750	GLEAN_03349:TC003349:0:inside,GLEAN_03096:TC003096:6709:downstream	63	1	Tcas_psq_1
Tcas	msIMM	imaginal_disc.2	ChLG3:2345250-2345750	GLEAN_03349:TC003349:0:inside,GLEAN_03096:TC003096:6709:downstream	221	1	Tcas_psq_1
Tcas	msIMM	imaginal_disc	ChLG3:2345250-2345750	GLEAN_03349:TC003349:0:inside,GLEAN_03096:TC003096:6709:downstream	296	1	Tcas_psq_1
Tcas	PACRC_new	eye.2	ChLG3:2345250-2345750	GLEAN_03349:TC003349:0:inside,GLEAN_03096:TC003096:6709:downstream	807	1	Tcas_psq_1
Tcas	PACRC_new	wing.2	ChLG3:2345250-2345750	GLEAN_03349:TC003349:0:inside,GLEAN_03096:TC003096:6709:downstream	57	1	Tcas_psq_1
Tcas	PACRC_new	imaginal_disc.2	ChLG3:2345250-2345750	GLEAN_03349:TC003349:0:inside,GLEAN_03096:TC003096:6709:downstream	161	1	Tcas_psq_1
Tcas	PACRC_new	imaginal_disc	ChLG3:2345250-2345750	GLEAN_03349:TC003349:0:inside,GLEAN_03096:TC003096:6709:downstream	588	1	Tcas_psq_1
Tcas	msHexMCD	eye.2	ChLG3:2345500-2346000	GLEAN_03349:TC003349:0:inside,GLEAN_03096:TC003096:6459:downstream	693	2	Tcas_psq_1
Tcas	msHexMCD	wing.2	ChLG3:2345500-2346000	GLEAN_03349:TC003349:0:inside,GLEAN_03096:TC003096:6459:downstream	499	2	Tcas_psq_1
Tcas	msHexMCD	imaginal_disc.2	ChLG3:2345500-2346000	GLEAN_03349:TC003349:0:inside,GLEAN_03096:TC003096:6459:downstream	310	2	Tcas_psq_1
Tcas	msHexMCD	imaginal_disc	ChLG3:2345500-2346000	GLEAN_03349:TC003349:0:inside,GLEAN_03096:TC003096:6459:downstream	231	2	Tcas_psq_1
Tcas	msIMM	wing.2	ChLG3:2345500-2346000	GLEAN_03349:TC003349:0:inside,GLEAN_03096:TC003096:6459:downstream	909	2	Tcas_psq_1
Tcas	msIMM	imaginal_disc.2	ChLG3:2345500-2346000	GLEAN_03349:TC003349:0:inside,GLEAN_03096:TC003096:6459:downstream	270	2	Tcas_psq_1
Tcas	msIMM	imaginal_disc	ChLG3:2345500-2346000	GLEAN_03349:TC003349:0:inside,GLEAN_03096:TC003096:6459:downstream	459	2	Tcas_psq_1
Tcas	PACRC_new	blastoderm	ChLG3:2345500-2346000	GLEAN_03349:TC003349:0:inside,GLEAN_03096:TC003096:6459:downstream	1147	2	Tcas_psq_1
Tcas	msHexMCD	ectoderm	ChLG3:23809250-23809750	GLEAN_02617:TC002617:0:inside,GLEAN_02618:TC002618:14434:upstream	2685	2
Tcas	msIMM	dorsal_ectoderm	ChLG3:2727250-2727750	GLEAN_03092:TC003092:0:inside,GLEAN_03351:TC003351:11597:downstream	2303	2
Tcas	msIMM	dv	ChLG3:2728250-2728750	GLEAN_03092:TC003092:0:inside,GLEAN_03351:TC003351:12597:downstream	1826	1
Tcas	PACRC_new	ectoderm	ChLG3:2735250-2735750	GLEAN_03092:TC003092:0:inside,GLEAN_03351:TC003351:19597:downstream	3610	1
Tcas	msHexMCD	ectoderm	ChLG3:2754500-2755000	GLEAN_03092:TC003092:13535:upstream,GLEAN_03091:TC003091:34627:downstream	3105	2
Tcas	msHexMCD	ectoderm	ChLG3:2757000-2757500	GLEAN_03092:TC003092:16035:upstream,GLEAN_03091:TC003091:32127:downstream	1535	1
Tcas	msIMM	ectoderm	ChLG3:2757000-2757500	GLEAN_03092:TC003092:16035:upstream,GLEAN_03091:TC003091:32127:downstream	670	1
Tcas	msIMM	ventral_ectoderm	ChLG3:28029000-28029500	GLEAN_10356:TC010356:1819:upstream,GLEAN_10361:TC010361:4145:upstream	502	1
Tcas	msIMM	ectoderm.2	ChLG3:28029000-28029500	GLEAN_10356:TC010356:1819:upstream,GLEAN_10361:TC010361:4145:upstream	684	1
Tcas	msHexMCD	endoderm	ChLG3:2822750-2823250	GLEAN_03089:TC003089:0:inside,GLEAN_03353:TC003353:6258:upstream	1648	2
Tcas	msIMM	endoderm	ChLG3:2822750-2823250	GLEAN_03089:TC003089:0:inside,GLEAN_03353:TC003353:6258:upstream	578	1
Tcas	PACRC_new	cns	ChLG3:2856000-2856500	GLEAN_03354:TC003354:8093:upstream,GLEAN_03353:TC003353:14426:downstream	954	1
Tcas	PACRC_new	somatic_muscle	ChLG3:29733250-29733750	GLEAN_02141:TC002141:356:upstream,GLEAN_02140:TC002140:3248:downstream	2704	1
Tcas	msIMM	ap	ChLG3:30023500-30024000	GLEAN_02116:TC002116:612:downstream,GLEAN_02117:TC002117:1584:upstream	3004	1
Tcas	msHexMCD	ventral_ectoderm	ChLG3:30031250-30031750	GLEAN_02116:TC002116:0:inside,GLEAN_02117:TC002117:9334:upstream	932	1
Tcas	msHexMCD	dv	ChLG3:30031250-30031750	GLEAN_02116:TC002116:0:inside,GLEAN_02117:TC002117:9334:upstream	1390	1
Tcas	msHexMCD	dv_neurogenicectoderm	ChLG3:30031250-30031750	GLEAN_02116:TC002116:0:inside,GLEAN_02117:TC002117:9334:upstream	868	1
Tcas	msHexMCD	ap	ChLG3:30031250-30031750	GLEAN_02116:TC002116:0:inside,GLEAN_02117:TC002117:9334:upstream	1002	1
Tcas	msIMM	ventral_ectoderm	ChLG3:30036000-30036500	GLEAN_02116:TC002116:0:inside,GLEAN_02115:TC002115:7620:downstream	3838	1
Tcas	msIMM	dv	ChLG3:30045000-30045500	GLEAN_02115:TC002115:0:inside,GLEAN_02116:TC002116:2823:upstream	814	1
Tcas	msIMM	dv_neurogenicectoderm	ChLG3:30045000-30045500	GLEAN_02115:TC002115:0:inside,GLEAN_02116:TC002116:2823:upstream	2213	1
Tcas	msIMM	endoderm	ChLG3:30864000-30864500	GLEAN_03879:TC003879:0:inside,GLEAN_02523:TC002523:2986:downstream	1190	1
Tcas	PACRC_new	cns	ChLG3:30901250-30901750	GLEAN_03880:TC003880:0:inside,GLEAN_02523:TC002523:0:inside	357	1
Tcas	PACRC_new	endoderm	ChLG3:30905000-30905500	GLEAN_03880:TC003880:0:inside,GLEAN_02523:TC002523:0:inside	286	1
Tcas	msIMM	endoderm	ChLG3:30909000-30909500	GLEAN_03880:TC003880:0:inside,GLEAN_02523:TC002523:0:inside	2743	2
Tcas	msHexMCD	cns	ChLG3:30927750-30928250	GLEAN_02523:TC002523:0:inside,GLEAN_03880:TC003880:9911:downstream	976	1
Tcas	msIMM	cns	ChLG3:30927750-30928250	GLEAN_02523:TC002523:0:inside,GLEAN_03880:TC003880:9911:downstream	610	1
Tcas	msHexMCD	endoderm	ChLG3:30933250-30933750	GLEAN_02523:TC002523:0:inside,GLEAN_03881:TC003881:9835:upstream	1179	1
Tcas	msHexMCD	cns	ChLG3:30933250-30933750	GLEAN_02523:TC002523:0:inside,GLEAN_03881:TC003881:9835:upstream	1019	2
Tcas	PACRC_new	cns	ChLG3:30938750-30939250	GLEAN_02523:TC002523:0:inside,GLEAN_03881:TC003881:4335:upstream	1424	2
Tcas	msIMM	cns	ChLG3:30942750-30943250	GLEAN_03881:TC003881:335:upstream,GLEAN_02523:TC002523:821:upstream	626	2
Tcas	msHexMCD	cns	ChLG3:31930000-31930500	GLEAN_02496:TC002496:0:inside,GLEAN_03908:TC003908:19876:upstream	775	2
Tcas	msHexMCD	dorsal_ectoderm	ChLG3:31930000-31930500	GLEAN_02496:TC002496:0:inside,GLEAN_03908:TC003908:19876:upstream	3301	2
Tcas	msHexMCD	ectoderm.2	ChLG3:31930000-31930500	GLEAN_02496:TC002496:0:inside,GLEAN_03908:TC003908:19876:upstream	708	1
Tcas	msHexMCD	ectoderm	ChLG3:31930000-31930500	GLEAN_02496:TC002496:0:inside,GLEAN_03908:TC003908:19876:upstream	266	1
Tcas	PACRC_new	cns	ChLG3:31930000-31930500	GLEAN_02496:TC002496:0:inside,GLEAN_03908:TC003908:19876:upstream	3986	2
Tcas	msHexMCD	cns	ChLG3:31930250-31930750	GLEAN_02496:TC002496:182:upstream,GLEAN_03908:TC003908:19626:upstream	728	1
Tcas	msHexMCD	ectoderm.2	ChLG3:31930250-31930750	GLEAN_02496:TC002496:182:upstream,GLEAN_03908:TC003908:19626:upstream	2110	2
Tcas	msHexMCD	ectoderm	ChLG3:31930250-31930750	GLEAN_02496:TC002496:182:upstream,GLEAN_03908:TC003908:19626:upstream	1632	2
Tcas	PACRC_new	cns	ChLG3:31930250-31930750	GLEAN_02496:TC002496:182:upstream,GLEAN_03908:TC003908:19626:upstream	2644	1
Tcas	msIMM	cns	ChLG3:31945500-31946000	GLEAN_03908:TC003908:4376:upstream,GLEAN_02496:TC002496:15432:upstream	2980	1
Tcas	PACRC_new	somatic_muscle	ChLG3:3210500-3211000	GLEAN_03361:TC003361:1468:upstream,GLEAN_03360:TC003360:7063:downstream	890	1
Tcas	msHexMCD	somatic_muscle	ChLG3:3210750-3211250	GLEAN_03361:TC003361:1218:upstream,GLEAN_03360:TC003360:7313:downstream	1677	1
Tcas	msIMM	dorsal_ectoderm	ChLG3:32118750-32119250	GLEAN_02493:TC002493:0:inside,GLEAN_02494:TC002494:8552:upstream	2483	1
Tcas	msIMM	cns	ChLG3:32125750-32126250	GLEAN_02493:TC002493:0:inside,GLEAN_03915:TC003915:4250:upstream	3665	2
Tcas	msIMM	imaginal_disc.2	ChLG3:32149500-32150000	GLEAN_03916:TC003916:404:upstream,GLEAN_02492:TC002492:7560:upstream	2840	1
Tcas	PACRC_new	imaginal_disc.2	ChLG3:32149500-32150000	GLEAN_03916:TC003916:404:upstream,GLEAN_02492:TC002492:7560:upstream	689	1
Tcas	msHexMCD	cns	ChLG3:33251000-33251500	GLEAN_03932:TC003932:365:upstream,GLEAN_02481:TC002481:6211:upstream	1807	1
Tcas	msIMM	cns	ChLG3:33251000-33251500	GLEAN_03932:TC003932:365:upstream,GLEAN_02481:TC002481:6211:upstream	3682	2
Tcas	msHexMCD	imaginal_disc.2	ChLG3:33251250-33251750	GLEAN_03932:TC003932:115:upstream,GLEAN_02481:TC002481:6461:upstream	1872	1
Tcas	msHexMCD	imaginal_disc	ChLG3:33251250-33251750	GLEAN_03932:TC003932:115:upstream,GLEAN_02481:TC002481:6461:upstream	2133	1
Tcas	msIMM	imaginal_disc.2	ChLG3:33251250-33251750	GLEAN_03932:TC003932:115:upstream,GLEAN_02481:TC002481:6461:upstream	2467	1
Tcas	PACRC_new	cns	ChLG3:344750-345250	GLEAN_03197:TC003197:6176:downstream,GLEAN_03196:TC003196:10225:downstream	410	2
Tcas	PACRC_new	cns	ChLG3:345000-345500	GLEAN_03197:TC003197:5926:downstream,GLEAN_03196:TC003196:9975:downstream	178	1
Tcas	msIMM	cns	ChLG3:346500-347000	GLEAN_03197:TC003197:4426:downstream,GLEAN_03196:TC003196:8475:downstream	781	2
Tcas	msHexMCD	ventral_ectoderm	ChLG3:35141750-35142250	GLEAN_03973:TC003973:15526:upstream,GLEAN_03972:TC003972:45631:downstream	1809	2
Tcas	PACRC_new	ventral_ectoderm	ChLG3:35141750-35142250	GLEAN_03973:TC003973:15526:upstream,GLEAN_03972:TC003972:45631:downstream	211	1
Tcas	PACRC_new	cns	ChLG3:35142250-35142750	GLEAN_03973:TC003973:15026:upstream,GLEAN_03972:TC003972:46131:downstream	2266	1
Tcas	msHexMCD	cns	ChLG3:35149000-35149500	GLEAN_03973:TC003973:8276:upstream,GLEAN_03972:TC003972:52881:downstream	1388	1
Tcas	PACRC_new	cns	ChLG3:35149000-35149500	GLEAN_03973:TC003973:8276:upstream,GLEAN_03972:TC003972:52881:downstream	2965	2
Tcas	PACRC_new	eye.2	ChLG3:35168750-35169250	GLEAN_03973:TC003973:0:inside,GLEAN_02452:TC002452:60334:downstream	697	2
Tcas	msHexMCD	wing.2	ChLG3:35172250-35172750	GLEAN_03973:TC003973:0:inside,GLEAN_02452:TC002452:56834:downstream	1493	2
Tcas	msHexMCD	ectoderm.2	ChLG3:35172250-35172750	GLEAN_03973:TC003973:0:inside,GLEAN_02452:TC002452:56834:downstream	765	1
Tcas	msHexMCD	imaginal_disc.2	ChLG3:35172250-35172750	GLEAN_03973:TC003973:0:inside,GLEAN_02452:TC002452:56834:downstream	865	1
Tcas	msHexMCD	imaginal_disc	ChLG3:35172250-35172750	GLEAN_03973:TC003973:0:inside,GLEAN_02452:TC002452:56834:downstream	589	2
Tcas	msIMM	dorsal_ectoderm	ChLG3:35172250-35172750	GLEAN_03973:TC003973:0:inside,GLEAN_02452:TC002452:56834:downstream	1171	1
Tcas	msIMM	imaginal_disc.2	ChLG3:35172250-35172750	GLEAN_03973:TC003973:0:inside,GLEAN_02452:TC002452:56834:downstream	2764	1
Tcas	PACRC_new	wing.2	ChLG3:35172250-35172750	GLEAN_03973:TC003973:0:inside,GLEAN_02452:TC002452:56834:downstream	2339	2
Tcas	PACRC_new	imaginal_disc.2	ChLG3:35172250-35172750	GLEAN_03973:TC003973:0:inside,GLEAN_02452:TC002452:56834:downstream	435	2
Tcas	PACRC_new	wing.2	ChLG3:35172500-35173000	GLEAN_03973:TC003973:0:inside,GLEAN_02452:TC002452:56584:downstream	2069	1
Tcas	PACRC_new	imaginal_disc.2	ChLG3:35172500-35173000	GLEAN_03973:TC003973:0:inside,GLEAN_02452:TC002452:56584:downstream	419	1
Tcas	msIMM	eye.2	ChLG3:35176750-35177250	GLEAN_03973:TC003973:0:inside,GLEAN_02452:TC002452:52334:downstream	1070	2
Tcas	msIMM	cns	ChLG3:35178000-35178500	GLEAN_03973:TC003973:0:inside,GLEAN_02452:TC002452:51084:downstream	2928	2
Tcas	msHexMCD	eye.2	ChLG3:35188750-35189250	GLEAN_03973:TC003973:2208:downstream,GLEAN_02452:TC002452:40334:downstream	2623	2
Tcas	PACRC_new	ectoderm.2	ChLG3:35192250-35192750	GLEAN_03973:TC003973:5708:downstream,GLEAN_02452:TC002452:36834:downstream	2748	1
Tcas	PACRC_new	ectoderm.2	ChLG3:35205000-35205500	GLEAN_03973:TC003973:18458:downstream,GLEAN_02452:TC002452:24084:downstream	2943	2
Tcas	PACRC_new	eye.2	ChLG3:35572000-35572500	GLEAN_03984:TC003984:0:inside,GLEAN_03985:TC003985:9820:upstream	83	1
Tcas	PACRC_new	ventral_ectoderm	ChLG3:35572000-35572500	GLEAN_03984:TC003984:0:inside,GLEAN_03985:TC003985:9820:upstream	250	1
Tcas	PACRC_new	ectoderm.2	ChLG3:35572000-35572500	GLEAN_03984:TC003984:0:inside,GLEAN_03985:TC003985:9820:upstream	486	1
Tcas	PACRC_new	cns	ChLG3:35574500-35575000	GLEAN_03984:TC003984:1592:downstream,GLEAN_03985:TC003985:7320:upstream	396	1
Tcas	PACRC_new	ectoderm	ChLG3:35574500-35575000	GLEAN_03984:TC003984:1592:downstream,GLEAN_03985:TC003985:7320:upstream	1016	1
Tcas	msHexMCD	ventral_ectoderm	ChLG3:35581250-35581750	GLEAN_03985:TC003985:570:upstream,GLEAN_03984:TC003984:8342:downstream	1819	2
Tcas	msHexMCD	wing.2	ChLG3:35581250-35581750	GLEAN_03985:TC003985:570:upstream,GLEAN_03984:TC003984:8342:downstream	1874	1
Tcas	msHexMCD	ectoderm	ChLG3:35581250-35581750	GLEAN_03985:TC003985:570:upstream,GLEAN_03984:TC003984:8342:downstream	1071	2
Tcas	msIMM	ventral_ectoderm	ChLG3:35581250-35581750	GLEAN_03985:TC003985:570:upstream,GLEAN_03984:TC003984:8342:downstream	730	1
Tcas	msIMM	ectoderm.2	ChLG3:35581250-35581750	GLEAN_03985:TC003985:570:upstream,GLEAN_03984:TC003984:8342:downstream	366	1
Tcas	msIMM	blastoderm	ChLG3:35581250-35581750	GLEAN_03985:TC003985:570:upstream,GLEAN_03984:TC003984:8342:downstream	1403	2
Tcas	PACRC_new	ventral_ectoderm	ChLG3:35581250-35581750	GLEAN_03985:TC003985:570:upstream,GLEAN_03984:TC003984:8342:downstream	2115	2
Tcas	msHexMCD	eye.2	ChLG3:35581500-35582000	GLEAN_03985:TC003985:320:upstream,GLEAN_03984:TC003984:8592:downstream	2605	2
Tcas	msHexMCD	wing.2	ChLG3:35581500-35582000	GLEAN_03985:TC003985:320:upstream,GLEAN_03984:TC003984:8592:downstream	1995	2
Tcas	msHexMCD	ectoderm.2	ChLG3:35581500-35582000	GLEAN_03985:TC003985:320:upstream,GLEAN_03984:TC003984:8592:downstream	971	2
Tcas	msHexMCD	ectoderm	ChLG3:35581500-35582000	GLEAN_03985:TC003985:320:upstream,GLEAN_03984:TC003984:8592:downstream	532	1
Tcas	msHexMCD	blastoderm	ChLG3:35581500-35582000	GLEAN_03985:TC003985:320:upstream,GLEAN_03984:TC003984:8592:downstream	1779	2
Tcas	msIMM	ventral_ectoderm	ChLG3:35581500-35582000	GLEAN_03985:TC003985:320:upstream,GLEAN_03984:TC003984:8592:downstream	1119	2
Tcas	msIMM	dv	ChLG3:35581500-35582000	GLEAN_03985:TC003985:320:upstream,GLEAN_03984:TC003984:8592:downstream	412	1
Tcas	msIMM	dorsal_ectoderm	ChLG3:35581500-35582000	GLEAN_03985:TC003985:320:upstream,GLEAN_03984:TC003984:8592:downstream	935	1
Tcas	msIMM	ectoderm.2	ChLG3:35581500-35582000	GLEAN_03985:TC003985:320:upstream,GLEAN_03984:TC003984:8592:downstream	505	2
Tcas	msIMM	ectoderm	ChLG3:35581500-35582000	GLEAN_03985:TC003985:320:upstream,GLEAN_03984:TC003984:8592:downstream	360	2
Tcas	PACRC_new	dv	ChLG3:35587750-35588250	GLEAN_03985:TC003985:0:inside,GLEAN_03984:TC003984:14842:downstream	2018	2
Tcas	PACRC_new	wing.2	ChLG3:35587750-35588250	GLEAN_03985:TC003985:0:inside,GLEAN_03984:TC003984:14842:downstream	3656	2
Tcas	PACRC_new	dv_neurogenicectoderm	ChLG3:35587750-35588250	GLEAN_03985:TC003985:0:inside,GLEAN_03984:TC003984:14842:downstream	300	1
Tcas	PACRC_new	blastoderm	ChLG3:35587750-35588250	GLEAN_03985:TC003985:0:inside,GLEAN_03984:TC003984:14842:downstream	1246	1
Tcas	PACRC_new	imaginal_disc	ChLG3:35587750-35588250	GLEAN_03985:TC003985:0:inside,GLEAN_03984:TC003984:14842:downstream	1572	2
Tcas	msIMM	blastoderm	ChLG3:35590000-35590500	GLEAN_03985:TC003985:0:inside,GLEAN_03984:TC003984:17092:downstream	1370	1
Tcas	msIMM	eye.2	ChLG3:35600750-35601250	GLEAN_03985:TC003985:0:inside,GLEAN_03984:TC003984:27842:downstream	1576	2
Tcas	msHexMCD	dv	ChLG3:35613500-35614000	GLEAN_03985:TC003985:0:inside,GLEAN_03984:TC003984:40592:downstream	570	2
Tcas	msHexMCD	mesectoderm	ChLG3:35613500-35614000	GLEAN_03985:TC003985:0:inside,GLEAN_03984:TC003984:40592:downstream	153	1
Tcas	PACRC_new	eye.2	ChLG3:35613500-35614000	GLEAN_03985:TC003985:0:inside,GLEAN_03984:TC003984:40592:downstream	349	2
Tcas	PACRC_new	dv	ChLG3:35613500-35614000	GLEAN_03985:TC003985:0:inside,GLEAN_03984:TC003984:40592:downstream	385	1
Tcas	PACRC_new	mesectoderm	ChLG3:35613500-35614000	GLEAN_03985:TC003985:0:inside,GLEAN_03984:TC003984:40592:downstream	187	1
Tcas	PACRC_new	imaginal_disc	ChLG3:35613500-35614000	GLEAN_03985:TC003985:0:inside,GLEAN_03984:TC003984:40592:downstream	1205	1
Tcas	msIMM	mesectoderm	ChLG3:35613750-35614250	GLEAN_03985:TC003985:0:inside,GLEAN_03984:TC003984:40842:downstream	1371	2
Tcas	msHexMCD	ap	ChLG3:35626250-35626750	GLEAN_03985:TC003985:0:inside,GLEAN_03986:TC003986:38862:upstream	2681	2
Tcas	msIMM	ap	ChLG3:35626250-35626750	GLEAN_03985:TC003985:0:inside,GLEAN_03986:TC003986:38862:upstream	1774	1
Tcas	PACRC_new	dorsal_ectoderm	ChLG3:35627000-35627500	GLEAN_03985:TC003985:0:inside,GLEAN_03986:TC003986:38112:upstream	1824	2
Tcas	PACRC_new	mesectoderm	ChLG3:35627000-35627500	GLEAN_03985:TC003985:0:inside,GLEAN_03986:TC003986:38112:upstream	573	2
Tcas	msHexMCD	cns	ChLG3:35627250-35627750	GLEAN_03985:TC003985:0:inside,GLEAN_03986:TC003986:37862:upstream	1017	1
Tcas	msHexMCD	imaginal_disc	ChLG3:35627250-35627750	GLEAN_03985:TC003985:0:inside,GLEAN_03986:TC003986:37862:upstream	1256	1
Tcas	PACRC_new	ap	ChLG3:35627250-35627750	GLEAN_03985:TC003985:0:inside,GLEAN_03986:TC003986:37862:upstream	2011	2
Tcas	msHexMCD	cns	ChLG3:35627500-35628000	GLEAN_03985:TC003985:0:inside,GLEAN_03986:TC003986:37612:upstream	1304	2
Tcas	msIMM	dv	ChLG3:35627500-35628000	GLEAN_03985:TC003985:0:inside,GLEAN_03986:TC003986:37612:upstream	1755	2
Tcas	msIMM	cns	ChLG3:35627500-35628000	GLEAN_03985:TC003985:0:inside,GLEAN_03986:TC003986:37612:upstream	2175	2
Tcas	PACRC_new	cns	ChLG3:35627500-35628000	GLEAN_03985:TC003985:0:inside,GLEAN_03986:TC003986:37612:upstream	936	2
Tcas	msHexMCD	mesectoderm	ChLG3:35642750-35643250	GLEAN_03985:TC003985:4909:downstream,GLEAN_03986:TC003986:22362:upstream	1577	2
Tcas	msIMM	cns	ChLG3:35647000-35647500	GLEAN_03985:TC003985:9159:downstream,GLEAN_03986:TC003986:18112:upstream	1861	1
Tcas	msIMM	imaginal_disc.2	ChLG3:35647000-35647500	GLEAN_03985:TC003985:9159:downstream,GLEAN_03986:TC003986:18112:upstream	921	1
Tcas	msHexMCD	dorsal_ectoderm	ChLG3:35649750-35650250	GLEAN_03985:TC003985:11909:downstream,GLEAN_03986:TC003986:15362:upstream	738	2
Tcas	msHexMCD	imaginal_disc.2	ChLG3:35649750-35650250	GLEAN_03985:TC003985:11909:downstream,GLEAN_03986:TC003986:15362:upstream	2167	2
Tcas	PACRC_new	dorsal_ectoderm	ChLG3:35649750-35650250	GLEAN_03985:TC003985:11909:downstream,GLEAN_03986:TC003986:15362:upstream	408	1
Tcas	PACRC_new	ectoderm.2	ChLG3:35650000-35650500	GLEAN_03985:TC003985:12159:downstream,GLEAN_03986:TC003986:15112:upstream	770	2
Tcas	PACRC_new	ectoderm	ChLG3:35650000-35650500	GLEAN_03985:TC003985:12159:downstream,GLEAN_03986:TC003986:15112:upstream	1162	2
Tcas	PACRC_new	ap	ChLG3:35650000-35650500	GLEAN_03985:TC003985:12159:downstream,GLEAN_03986:TC003986:15112:upstream	1239	1
Tcas	msHexMCD	endoderm	ChLG3:35657250-35657750	GLEAN_03986:TC003986:7862:upstream,GLEAN_03985:TC003985:19409:downstream	407	1
Tcas	msIMM	endoderm	ChLG3:35657250-35657750	GLEAN_03986:TC003986:7862:upstream,GLEAN_03985:TC003985:19409:downstream	193	1
Tcas	msIMM	imaginal_disc.2	ChLG3:35657250-35657750	GLEAN_03986:TC003986:7862:upstream,GLEAN_03985:TC003985:19409:downstream	949	2
Tcas	msIMM	imaginal_disc	ChLG3:35657250-35657750	GLEAN_03986:TC003986:7862:upstream,GLEAN_03985:TC003985:19409:downstream	1351	2
Tcas	PACRC_new	endoderm	ChLG3:35657250-35657750	GLEAN_03986:TC003986:7862:upstream,GLEAN_03985:TC003985:19409:downstream	671	1
Tcas	PACRC_new	wing.2	ChLG3:35657250-35657750	GLEAN_03986:TC003986:7862:upstream,GLEAN_03985:TC003985:19409:downstream	1085	1
Tcas	PACRC_new	imaginal_disc.2	ChLG3:35657250-35657750	GLEAN_03986:TC003986:7862:upstream,GLEAN_03985:TC003985:19409:downstream	2591	2
Tcas	PACRC_new	imaginal_disc	ChLG3:35657250-35657750	GLEAN_03986:TC003986:7862:upstream,GLEAN_03985:TC003985:19409:downstream	1571	2
Tcas	msHexMCD	eye.2	ChLG3:35657500-35658000	GLEAN_03986:TC003986:7612:upstream,GLEAN_03985:TC003985:19659:downstream	2304	1
Tcas	msIMM	eye.2	ChLG3:35657500-35658000	GLEAN_03986:TC003986:7612:upstream,GLEAN_03985:TC003985:19659:downstream	208	1
Tcas	PACRC_new	endoderm	ChLG3:35657500-35658000	GLEAN_03986:TC003986:7612:upstream,GLEAN_03985:TC003985:19659:downstream	2085	2
Tcas	msIMM	ap	ChLG3:36848000-36848500	GLEAN_04006:TC004006:5035:upstream,GLEAN_04007:TC004007:50033:upstream	3332	1
Tcas	msHexMCD	dorsal_ectoderm	ChLG3:37805750-37806250	GLEAN_04018:TC004018:14939:upstream,GLEAN_02402:TC002402:60482:downstream	819	1
Tcas	msHexMCD	ectoderm.2	ChLG3:37805750-37806250	GLEAN_04018:TC004018:14939:upstream,GLEAN_02402:TC002402:60482:downstream	1666	2
Tcas	msHexMCD	ectoderm	ChLG3:37805750-37806250	GLEAN_04018:TC004018:14939:upstream,GLEAN_02402:TC002402:60482:downstream	1546	1
Tcas	PACRC_new	dorsal_ectoderm	ChLG3:37805750-37806250	GLEAN_04018:TC004018:14939:upstream,GLEAN_02402:TC002402:60482:downstream	1743	1
Tcas	PACRC_new	ectoderm.2	ChLG3:37805750-37806250	GLEAN_04018:TC004018:14939:upstream,GLEAN_02402:TC002402:60482:downstream	1794	1
Tcas	msHexMCD	dorsal_ectoderm	ChLG3:37806000-37806500	GLEAN_04018:TC004018:14689:upstream,GLEAN_02402:TC002402:60232:downstream	2906	2
Tcas	msHexMCD	ectoderm.2	ChLG3:37806000-37806500	GLEAN_04018:TC004018:14689:upstream,GLEAN_02402:TC002402:60232:downstream	1608	1
Tcas	PACRC_new	ectoderm.2	ChLG3:37806000-37806500	GLEAN_04018:TC004018:14689:upstream,GLEAN_02402:TC002402:60232:downstream	1923	2
Tcas	PACRC_new	ectoderm	ChLG3:37806000-37806500	GLEAN_04018:TC004018:14689:upstream,GLEAN_02402:TC002402:60232:downstream	2188	1
Tcas	msIMM	dorsal_ectoderm	ChLG3:37854250-37854750	GLEAN_04018:TC004018:0:inside,GLEAN_02402:TC002402:11982:downstream	808	1
Tcas	msIMM	ectoderm	ChLG3:37865250-37865750	GLEAN_04018:TC004018:0:inside,GLEAN_02402:TC002402:982:downstream	772	2
Tcas	msIMM	ectoderm.2	ChLG3:37923000-37923500	GLEAN_02401:TC002401:0:inside,GLEAN_04018:TC004018:0:inside	2719	2
Tcas	msIMM	ectoderm	ChLG3:37923000-37923500	GLEAN_02401:TC002401:0:inside,GLEAN_04018:TC004018:0:inside	517	1
Tcas	msIMM	ectoderm.2	ChLG3:37966750-37967250	GLEAN_04018:TC004018:0:inside,GLEAN_02401:TC002401:39103:upstream	2605	1
Tcas	msIMM	dorsal_ectoderm	ChLG3:38040750-38041250	GLEAN_04019:TC004019:0:inside,GLEAN_04018:TC004018:19053:downstream	2446	2
Tcas	PACRC_new	ventral_ectoderm	ChLG3:38790250-38790750	GLEAN_02388:TC002388:7435:upstream,GLEAN_02389:TC002389:11777:upstream	3645	1
Tcas	PACRC_new	dv	ChLG3:38790250-38790750	GLEAN_02388:TC002388:7435:upstream,GLEAN_02389:TC002389:11777:upstream	1530	1
Tcas	msIMM	cns	ChLG3:3993500-3994000	GLEAN_03063:TC003063:0:inside,GLEAN_03064:TC003064:24987:upstream	1661	1
Tcas	msIMM	cns	ChLG3:4029000-4029500	GLEAN_03063:TC003063:0:inside,GLEAN_03372:TC003372:25158:upstream	1882	2
Tcas	msIMM	wing.2	ChLG3:408750-409250	GLEAN_03194:TC003194:3334:upstream,GLEAN_03253:TC003253:3903:upstream	1510	2
Tcas	PACRC_new	dv_neurogenicectoderm	ChLG3:43250-43750	GLEAN_03221:TC003221:0:inside,GLEAN_03216:TC003216:11697:downstream	3859	2
Tcas	PACRC_new	ectoderm.2	ChLG3:43250-43750	GLEAN_03221:TC003221:0:inside,GLEAN_03216:TC003216:11697:downstream	1345	1
Tcas	msHexMCD	cns	ChLG3:4479250-4479750	GLEAN_01560:TC001560:711:upstream,GLEAN_01571:TC001571:4201:downstream	2179	1
Tcas	msIMM	cns	ChLG3:4479250-4479750	GLEAN_01560:TC001560:711:upstream,GLEAN_01571:TC001571:4201:downstream	675	2
Tcas	msHexMCD	cns	ChLG3:4479500-4480000	GLEAN_01560:TC001560:961:upstream,GLEAN_01571:TC001571:4451:downstream	2413	2
Tcas	msIMM	cns	ChLG3:4479500-4480000	GLEAN_01560:TC001560:961:upstream,GLEAN_01571:TC001571:4451:downstream	508	1
Tcas	PACRC_new	ventral_ectoderm	ChLG3:45000-45500	GLEAN_03221:TC003221:0:inside,GLEAN_03216:TC003216:9947:downstream	3076	1
Tcas	PACRC_new	ventral_ectoderm	ChLG3:45250-45750	GLEAN_03221:TC003221:0:inside,GLEAN_03216:TC003216:9697:downstream	3357	2
Tcas	PACRC_new	dv	ChLG3:46250-46750	GLEAN_03221:TC003221:0:inside,GLEAN_03216:TC003216:8697:downstream	3201	1
Tcas	PACRC_new	ectoderm.2	ChLG3:47000-47500	GLEAN_03221:TC003221:0:inside,GLEAN_03216:TC003216:7947:downstream	3722	2
Tcas	msIMM	ectoderm	ChLG3:4972250-4972750	GLEAN_01582:TC001582:0:inside,GLEAN_01581:TC001581:2980:downstream	2563	2
Tcas	msIMM	ectoderm	ChLG3:4972500-4973000	GLEAN_01582:TC001582:0:inside,GLEAN_01581:TC001581:3230:downstream	1447	1
Tcas	msHexMCD	ectoderm.2	ChLG3:5422250-5422750	GLEAN_03391:TC003391:6867:upstream,GLEAN_03033:TC003033:17167:upstream	1872	1
Tcas	msHexMCD	ectoderm	ChLG3:5422250-5422750	GLEAN_03391:TC003391:6867:upstream,GLEAN_03033:TC003033:17167:upstream	1777	1
Tcas	msIMM	dorsal_ectoderm	ChLG3:5961250-5961750	GLEAN_03020:TC003020:0:inside,GLEAN_03404:TC003404:0:inside	2748	1
Tcas	msIMM	endoderm	ChLG3:6054250-6054750	GLEAN_03017:TC003017:2847:upstream,GLEAN_03407:TC003407:18552:upstream	2283	1
Tcas	msIMM	dv_neurogenicectoderm	ChLG3:6932000-6932500	GLEAN_03001:TC003001:511:upstream,GLEAN_03000:TC003000:1396:downstream	235	1
Tcas	PACRC_new	ap	ChLG3:6948750-6949250	GLEAN_03000:TC003000:0:inside,GLEAN_03001:TC003001:17261:upstream	1407	2
Tcas	msHexMCD	cns	ChLG3:6957750-6958250	GLEAN_03000:TC003000:0:inside,GLEAN_03001:TC003001:26261:upstream	2679	2
Tcas	msHexMCD	imaginal_disc.2	ChLG3:6957750-6958250	GLEAN_03000:TC003000:0:inside,GLEAN_03001:TC003001:26261:upstream	1012	2
Tcas	msIMM	imaginal_disc.2	ChLG3:6957750-6958250	GLEAN_03000:TC003000:0:inside,GLEAN_03001:TC003001:26261:upstream	1000	2
Tcas	PACRC_new	dv_neurogenicectoderm	ChLG3:6963750-6964250	GLEAN_03000:TC003000:0:inside,GLEAN_03001:TC003001:32261:upstream	2790	2
Tcas	msHexMCD	dv_neurogenicectoderm	ChLG3:6964500-6965000	GLEAN_03000:TC003000:0:inside,GLEAN_03001:TC003001:33011:upstream	420	1
Tcas	msHexMCD	wing.2	ChLG3:6964750-6965250	GLEAN_03000:TC003000:0:inside,GLEAN_03001:TC003001:33261:upstream	404	2
Tcas	msHexMCD	dv_neurogenicectoderm	ChLG3:6964750-6965250	GLEAN_03000:TC003000:0:inside,GLEAN_03001:TC003001:33261:upstream	960	2
Tcas	msHexMCD	ap	ChLG3:6964750-6965250	GLEAN_03000:TC003000:0:inside,GLEAN_03001:TC003001:33261:upstream	292	1
Tcas	msHexMCD	blastoderm	ChLG3:6964750-6965250	GLEAN_03000:TC003000:0:inside,GLEAN_03001:TC003001:33261:upstream	542	1
Tcas	msIMM	ap	ChLG3:6964750-6965250	GLEAN_03000:TC003000:0:inside,GLEAN_03001:TC003001:33261:upstream	442	1
Tcas	msHexMCD	dv	ChLG3:6977250-6977750	GLEAN_03000:TC003000:0:inside,GLEAN_02999:TC002999:21865:downstream	331	1
Tcas	msIMM	blastoderm	ChLG3:6977250-6977750	GLEAN_03000:TC003000:0:inside,GLEAN_02999:TC002999:21865:downstream	696	1
Tcas	PACRC_new	ap	ChLG3:6977250-6977750	GLEAN_03000:TC003000:0:inside,GLEAN_02999:TC002999:21865:downstream	539	1
Tcas	PACRC_new	blastoderm	ChLG3:6977250-6977750	GLEAN_03000:TC003000:0:inside,GLEAN_02999:TC002999:21865:downstream	858	2
Tcas	msIMM	cns	ChLG3:6980500-6981000	GLEAN_03000:TC003000:0:inside,GLEAN_02999:TC002999:18615:downstream	1619	1
Tcas	PACRC_new	cns	ChLG3:6982250-6982750	GLEAN_03000:TC003000:0:inside,GLEAN_02999:TC002999:16865:downstream	1996	1
Tcas	PACRC_new	dv	ChLG3:6989000-6989500	GLEAN_03000:TC003000:0:inside,GLEAN_02999:TC002999:10115:downstream	479	1
Tcas	msHexMCD	ap	ChLG3:6990500-6991000	GLEAN_03000:TC003000:0:inside,GLEAN_02999:TC002999:8615:downstream	1841	2
Tcas	msIMM	ap	ChLG3:6992000-6992500	GLEAN_03000:TC003000:0:inside,GLEAN_02999:TC002999:7115:downstream	574	2
Tcas	msIMM	cns	ChLG3:718250-718750	GLEAN_03282:TC003282:443:upstream,GLEAN_03281:TC003281:1327:downstream	3644	1
Tcas	msIMM	cns	ChLG3:718500-719000	GLEAN_03282:TC003282:193:upstream,GLEAN_03281:TC003281:1577:downstream	3919	2
Tcas	msIMM	imaginal_disc.2	ChLG3:746000-746500	GLEAN_03284:TC003284:1314:upstream,GLEAN_03171:TC003171:5675:upstream	1026	1
Tcas	msIMM	imaginal_disc	ChLG3:746000-746500	GLEAN_03284:TC003284:1314:upstream,GLEAN_03171:TC003171:5675:upstream	1739	2
Tcas	msIMM	cns	ChLG3:7615500-7616000	GLEAN_02966:TC002966:2148:upstream,GLEAN_03477:TC003477:2578:upstream	2366	2
Tcas	msHexMCD	cns	ChLG3:7617000-7617500	GLEAN_03477:TC003477:1078:upstream,GLEAN_02965:TC002965:2266:downstream	239	1
Tcas	msIMM	cns	ChLG3:7617000-7617500	GLEAN_03477:TC003477:1078:upstream,GLEAN_02965:TC002965:2266:downstream	11	1
Tcas	msIMM	eye.2	ChLG3:772000-772500	GLEAN_03170:TC003170:0:inside,GLEAN_03286:TC003286:14123:upstream	1554	1
Tcas	msIMM	imaginal_disc.2	ChLG3:772000-772500	GLEAN_03170:TC003170:0:inside,GLEAN_03286:TC003286:14123:upstream	3491	2
Tcas	msIMM	imaginal_disc	ChLG3:772000-772500	GLEAN_03170:TC003170:0:inside,GLEAN_03286:TC003286:14123:upstream	1430	1
Tcas	msHexMCD	imaginal_disc	ChLG3:774750-775250	GLEAN_03170:TC003170:2497:upstream,GLEAN_03286:TC003286:11373:upstream	1055	1
Tcas	msIMM	ventral_ectoderm	ChLG3:8092750-8093250	GLEAN_03515:TC003515:0:inside,GLEAN_03514:TC003514:7457:downstream	494	2
Tcas	PACRC_new	ectoderm.2	ChLG3:8092750-8093250	GLEAN_03515:TC003515:0:inside,GLEAN_03514:TC003514:7457:downstream	677	1
Tcas	msHexMCD	ventral_ectoderm	ChLG3:8093000-8093500	GLEAN_03515:TC003515:0:inside,GLEAN_03514:TC003514:7707:downstream	3	1
Tcas	msHexMCD	dv	ChLG3:8093000-8093500	GLEAN_03515:TC003515:0:inside,GLEAN_03514:TC003514:7707:downstream	607	1
Tcas	msHexMCD	dorsal_ectoderm	ChLG3:8093000-8093500	GLEAN_03515:TC003515:0:inside,GLEAN_03514:TC003514:7707:downstream	38	1
Tcas	msHexMCD	ectoderm.2	ChLG3:8093000-8093500	GLEAN_03515:TC003515:0:inside,GLEAN_03514:TC003514:7707:downstream	4	1
Tcas	msHexMCD	ectoderm	ChLG3:8093000-8093500	GLEAN_03515:TC003515:0:inside,GLEAN_03514:TC003514:7707:downstream	13	1
Tcas	msIMM	ventral_ectoderm	ChLG3:8093000-8093500	GLEAN_03515:TC003515:0:inside,GLEAN_03514:TC003514:7707:downstream	30	1
Tcas	msIMM	ectoderm.2	ChLG3:8093000-8093500	GLEAN_03515:TC003515:0:inside,GLEAN_03514:TC003514:7707:downstream	3	1
Tcas	msIMM	ectoderm	ChLG3:8093000-8093500	GLEAN_03515:TC003515:0:inside,GLEAN_03514:TC003514:7707:downstream	227	1
Tcas	PACRC_new	ventral_ectoderm	ChLG3:8093000-8093500	GLEAN_03515:TC003515:0:inside,GLEAN_03514:TC003514:7707:downstream	126	1
Tcas	PACRC_new	dv	ChLG3:8093000-8093500	GLEAN_03515:TC003515:0:inside,GLEAN_03514:TC003514:7707:downstream	3388	2
Tcas	PACRC_new	dorsal_ectoderm	ChLG3:8093000-8093500	GLEAN_03515:TC003515:0:inside,GLEAN_03514:TC003514:7707:downstream	1580	2
Tcas	PACRC_new	ectoderm.2	ChLG3:8093000-8093500	GLEAN_03515:TC003515:0:inside,GLEAN_03514:TC003514:7707:downstream	817	2
Tcas	msHexMCD	ventral_ectoderm	ChLG3:8093250-8093750	GLEAN_03515:TC003515:0:inside,GLEAN_03514:TC003514:7957:downstream	22	2
Tcas	msHexMCD	dv	ChLG3:8093250-8093750	GLEAN_03515:TC003515:0:inside,GLEAN_03514:TC003514:7957:downstream	2954	2
Tcas	msHexMCD	dorsal_ectoderm	ChLG3:8093250-8093750	GLEAN_03515:TC003515:0:inside,GLEAN_03514:TC003514:7957:downstream	297	2
Tcas	msHexMCD	ectoderm.2	ChLG3:8093250-8093750	GLEAN_03515:TC003515:0:inside,GLEAN_03514:TC003514:7957:downstream	41	2
Tcas	msIMM	ectoderm.2	ChLG3:8093250-8093750	GLEAN_03515:TC003515:0:inside,GLEAN_03514:TC003514:7957:downstream	387	2
Tcas	PACRC_new	ventral_ectoderm	ChLG3:8093250-8093750	GLEAN_03515:TC003515:0:inside,GLEAN_03514:TC003514:7957:downstream	346	2
Tcas	PACRC_new	dorsal_ectoderm	ChLG3:8093250-8093750	GLEAN_03515:TC003515:0:inside,GLEAN_03514:TC003514:7957:downstream	600	1
Tcas	msHexMCD	ap	ChLG3:8281750-8282250	GLEAN_02914:TC002914:0:inside,GLEAN_02913:TC002913:11107:downstream	3733	2
Tcas	msIMM	blastoderm	ChLG3:8281750-8282250	GLEAN_02914:TC002914:0:inside,GLEAN_02913:TC002913:11107:downstream	349	2
Tcas	msHexMCD	ap	ChLG3:8282000-8282500	GLEAN_02914:TC002914:0:inside,GLEAN_02913:TC002913:10857:downstream	723	1
Tcas	msHexMCD	blastoderm	ChLG3:8282000-8282500	GLEAN_02914:TC002914:0:inside,GLEAN_02913:TC002913:10857:downstream	630	1
Tcas	msIMM	ap	ChLG3:8282000-8282500	GLEAN_02914:TC002914:0:inside,GLEAN_02913:TC002913:10857:downstream	106	1
Tcas	msIMM	blastoderm	ChLG3:8282000-8282500	GLEAN_02914:TC002914:0:inside,GLEAN_02913:TC002913:10857:downstream	179	1
Tcas	PACRC_new	ap	ChLG3:8288250-8288750	GLEAN_02914:TC002914:129:upstream,GLEAN_02913:TC002913:4607:downstream	628	2
Tcas	PACRC_new	ap	ChLG3:8288500-8289000	GLEAN_02914:TC002914:379:upstream,GLEAN_02913:TC002913:4357:downstream	488	1
Tcas	msIMM	ap	ChLG3:8298000-8298500	GLEAN_02913:TC002913:0:inside,GLEAN_02914:TC002914:9879:upstream	1334	2
Tcas	PACRC_new	blastoderm	ChLG3:8302000-8302500	GLEAN_02913:TC002913:0:inside,GLEAN_02914:TC002914:13879:upstream	1668	2
Tcas	msIMM	dorsal_ectoderm	ChLG4:10258000-10258500	GLEAN_08368:TC008368:0:inside,GLEAN_08369:TC008369:8228:upstream	791	1
Tcas	msIMM	somatic_muscle	ChLG4:10863000-10863500	GLEAN_07101:TC007101:0:inside,GLEAN_08381:TC008381:7290:downstream	504	1
Tcas	PACRC_new	ectoderm.2	ChLG4:11030500-11031000	GLEAN_07089:TC007089:0:inside,GLEAN_08398:TC008398:7144:upstream	1515	1
Tcas	PACRC_new	ectoderm	ChLG4:11030500-11031000	GLEAN_07089:TC007089:0:inside,GLEAN_08398:TC008398:7144:upstream	2367	1
Tcas	PACRC_new	dorsal_ectoderm	ChLG4:11034500-11035000	GLEAN_07089:TC007089:0:inside,GLEAN_08398:TC008398:3144:upstream	3248	1
Tcas	msIMM	ectoderm.2	ChLG4:11038750-11039250	GLEAN_08398:TC008398:750:downstream,GLEAN_07089:TC007089:973:upstream	613	1
Tcas	msHexMCD	ectoderm	ChLG4:11040000-11040500	GLEAN_08398:TC008398:2000:downstream,GLEAN_07089:TC007089:2223:upstream	1973	1
Tcas	msIMM	ectoderm.2	ChLG4:11040000-11040500	GLEAN_08398:TC008398:2000:downstream,GLEAN_07089:TC007089:2223:upstream	649	2
Tcas	msIMM	ectoderm	ChLG4:11040000-11040500	GLEAN_08398:TC008398:2000:downstream,GLEAN_07089:TC007089:2223:upstream	617	2
Tcas	msHexMCD	ectoderm.2	ChLG4:11042750-11043250	GLEAN_08398:TC008398:4750:downstream,GLEAN_07089:TC007089:4973:upstream	3803	1
Tcas	PACRC_new	dv	ChLG4:11312000-11312500	GLEAN_08417:TC008417:2471:upstream,GLEAN_08416:TC008416:3440:downstream	3591	1
Tcas	msHexMCD	ectoderm.2	ChLG4:11312250-11312750	GLEAN_08417:TC008417:2221:upstream,GLEAN_08416:TC008416:3690:downstream	2262	1
Tcas	msIMM	ectoderm.2	ChLG4:11312250-11312750	GLEAN_08417:TC008417:2221:upstream,GLEAN_08416:TC008416:3690:downstream	2858	2
Tcas	msIMM	blastoderm	ChLG4:11312250-11312750	GLEAN_08417:TC008417:2221:upstream,GLEAN_08416:TC008416:3690:downstream	513	1
Tcas	PACRC_new	ectoderm.2	ChLG4:11312250-11312750	GLEAN_08417:TC008417:2221:upstream,GLEAN_08416:TC008416:3690:downstream	2994	1
Tcas	PACRC_new	ap	ChLG4:11312250-11312750	GLEAN_08417:TC008417:2221:upstream,GLEAN_08416:TC008416:3690:downstream	1305	2
Tcas	PACRC_new	blastoderm	ChLG4:11312250-11312750	GLEAN_08417:TC008417:2221:upstream,GLEAN_08416:TC008416:3690:downstream	464	1
Tcas	msIMM	endoderm	ChLG4:11323750-11324250	GLEAN_08417:TC008417:0:inside,GLEAN_08418:TC008418:13331:upstream	1569	2
Tcas	msIMM	cns	ChLG4:11326750-11327250	GLEAN_08417:TC008417:0:inside,GLEAN_08418:TC008418:10331:upstream	1040	1
Tcas	msIMM	ap	ChLG4:11326750-11327250	GLEAN_08417:TC008417:0:inside,GLEAN_08418:TC008418:10331:upstream	1550	1
Tcas	msIMM	blastoderm	ChLG4:11326750-11327250	GLEAN_08417:TC008417:0:inside,GLEAN_08418:TC008418:10331:upstream	1841	2
Tcas	msIMM	ventral_ectoderm	ChLG4:11437000-11437500	GLEAN_08430:TC008430:0:inside,GLEAN_07066:TC007066:2818:downstream	1378	2
Tcas	PACRC_new	ventral_ectoderm	ChLG4:11447750-11448250	GLEAN_07066:TC007066:6441:upstream,GLEAN_08430:TC008430:8237:downstream	245	2
Tcas	PACRC_new	endoderm	ChLG4:11493000-11493500	GLEAN_07064:TC007064:7124:downstream,GLEAN_08433:TC008433:7488:upstream	1053	1
Tcas	PACRC_new	endoderm	ChLG4:11493250-11493750	GLEAN_07064:TC007064:6874:downstream,GLEAN_08433:TC008433:7238:upstream	1699	2
Tcas	PACRC_new	blastoderm	ChLG4:11493500-11494000	GLEAN_07064:TC007064:6624:downstream,GLEAN_08433:TC008433:6988:upstream	737	2
Tcas	msIMM	dv_neurogenicectoderm	ChLG4:11500000-11500500	GLEAN_07064:TC007064:124:downstream,GLEAN_08433:TC008433:488:upstream	1500	2
Tcas	msIMM	dv	ChLG4:11509000-11509500	GLEAN_08434:TC008434:4136:downstream,GLEAN_08433:TC008433:7751:downstream	598	2
Tcas	PACRC_new	ap	ChLG4:11509000-11509500	GLEAN_08434:TC008434:4136:downstream,GLEAN_08433:TC008433:7751:downstream	380	2
Tcas	msIMM	eye.2	ChLG4:11552250-11552750	GLEAN_08436:TC008436:0:inside,GLEAN_08437:TC008437:4462:upstream	1274	2	Tcas_ase_R10
Tcas	msIMM	cns	ChLG4:11556250-11556750	GLEAN_08437:TC008437:462:upstream,GLEAN_08436:TC008436:2532:downstream	1321	2
Tcas	msIMM	eye.2	ChLG4:11560750-11561250	GLEAN_08437:TC008437:3265:downstream,GLEAN_08436:TC008436:7032:downstream	1216	1
Tcas	PACRC_new	wing.2	ChLG4:11561750-11562250	GLEAN_08437:TC008437:4265:downstream,GLEAN_08436:TC008436:8032:downstream	1910	2
Tcas	PACRC_new	cns	ChLG4:11563250-11563750	GLEAN_08437:TC008437:5765:downstream,GLEAN_07062:TC007062:7282:downstream	1372	2
Tcas	PACRC_new	cns	ChLG4:1190500-1191000	GLEAN_07684:TC007684:1:upstream,GLEAN_07809:TC007809:509:upstream	3573	1
Tcas	PACRC_new	ectoderm	ChLG4:1190500-1191000	GLEAN_07684:TC007684:1:upstream,GLEAN_07809:TC007809:509:upstream	2718	1
Tcas	msIMM	ventral_ectoderm	ChLG4:1195750-1196250	GLEAN_07809:TC007809:0:inside,GLEAN_07683:TC007683:1024:downstream	866	2
Tcas	msIMM	dorsal_ectoderm	ChLG4:1195750-1196250	GLEAN_07809:TC007809:0:inside,GLEAN_07683:TC007683:1024:downstream	549	2
Tcas	msIMM	dv_neurogenicectoderm	ChLG4:1195750-1196250	GLEAN_07809:TC007809:0:inside,GLEAN_07683:TC007683:1024:downstream	780	1
Tcas	msIMM	endoderm	ChLG4:12371500-12372000	GLEAN_08466:TC008466:4894:downstream,GLEAN_07040:TC007040:9826:upstream	1364	1
Tcas	PACRC_new	endoderm	ChLG4:12376000-12376500	GLEAN_08466:TC008466:9394:downstream,GLEAN_07040:TC007040:14326:upstream	1363	2
Tcas	PACRC_new	eye.2	ChLG4:12376000-12376500	GLEAN_08466:TC008466:9394:downstream,GLEAN_07040:TC007040:14326:upstream	547	2
Tcas	PACRC_new	cns	ChLG4:12376000-12376500	GLEAN_08466:TC008466:9394:downstream,GLEAN_07040:TC007040:14326:upstream	436	1
Tcas	PACRC_new	imaginal_disc.2	ChLG4:12376000-12376500	GLEAN_08466:TC008466:9394:downstream,GLEAN_07040:TC007040:14326:upstream	720	1
Tcas	PACRC_new	wing.2	ChLG4:12376250-12376750	GLEAN_08466:TC008466:9644:downstream,GLEAN_07040:TC007040:14576:upstream	1223	2
Tcas	PACRC_new	cns	ChLG4:12376250-12376750	GLEAN_08466:TC008466:9644:downstream,GLEAN_07040:TC007040:14576:upstream	540	2
Tcas	msHexMCD	cns	ChLG4:12388500-12389000	GLEAN_08467:TC008467:4935:upstream,GLEAN_08468:TC008468:13607:upstream	131	2
Tcas	msIMM	cns	ChLG4:12388500-12389000	GLEAN_08467:TC008467:4935:upstream,GLEAN_08468:TC008468:13607:upstream	2043	2
Tcas	msHexMCD	cns	ChLG4:12388750-12389250	GLEAN_08467:TC008467:4685:upstream,GLEAN_08468:TC008468:13357:upstream	104	1
Tcas	msIMM	cns	ChLG4:12388750-12389250	GLEAN_08467:TC008467:4685:upstream,GLEAN_08468:TC008468:13357:upstream	1125	1
Tcas	msHexMCD	dv	ChLG4:13390750-13391250	GLEAN_07014:TC007014:16175:downstream,GLEAN_08508:TC008508:29559:upstream	1141	2
Tcas	PACRC_new	dv	ChLG4:13390750-13391250	GLEAN_07014:TC007014:16175:downstream,GLEAN_08508:TC008508:29559:upstream	1598	1
Tcas	PACRC_new	dv	ChLG4:13393000-13393500	GLEAN_07014:TC007014:13925:downstream,GLEAN_08508:TC008508:27309:upstream	3843	2
Tcas	PACRC_new	dv_neurogenicectoderm	ChLG4:13393000-13393500	GLEAN_07014:TC007014:13925:downstream,GLEAN_08508:TC008508:27309:upstream	650	1
Tcas	msIMM	endoderm	ChLG4:13395750-13396250	GLEAN_07014:TC007014:11175:downstream,GLEAN_08508:TC008508:24559:upstream	3418	1
Tcas	PACRC_new	ap	ChLG4:13398250-13398750	GLEAN_07014:TC007014:8675:downstream,GLEAN_08508:TC008508:22059:upstream	1948	1
Tcas	PACRC_new	imaginal_disc	ChLG4:1341000-1341500	GLEAN_07674:TC007674:0:inside,GLEAN_07825:TC007825:3877:upstream	3153	2
Tcas	msHexMCD	cns	ChLG4:1363500-1364000	GLEAN_07671:TC007671:717:downstream,GLEAN_07672:TC007672:2791:upstream	2569	2
Tcas	msHexMCD	dorsal_ectoderm	ChLG4:1398750-1399250	GLEAN_07830:TC007830:1226:downstream,GLEAN_07831:TC007831:4191:upstream	2032	1
Tcas	PACRC_new	dorsal_ectoderm	ChLG4:1398750-1399250	GLEAN_07830:TC007830:1226:downstream,GLEAN_07831:TC007831:4191:upstream	148	1
Tcas	msIMM	ectoderm.2	ChLG4:1400250-1400750	GLEAN_07831:TC007831:2691:upstream,GLEAN_07830:TC007830:2726:downstream	2433	2
Tcas	msIMM	ectoderm.2	ChLG4:1402000-1402500	GLEAN_07831:TC007831:941:upstream,GLEAN_07830:TC007830:4476:downstream	410	1
Tcas	msHexMCD	ventral_ectoderm	ChLG4:1405000-1405500	GLEAN_07831:TC007831:0:inside,GLEAN_07832:TC007832:5328:upstream	2109	1
Tcas	msHexMCD	dv	ChLG4:1405000-1405500	GLEAN_07831:TC007831:0:inside,GLEAN_07832:TC007832:5328:upstream	1622	1
Tcas	msHexMCD	dv_neurogenicectoderm	ChLG4:1405000-1405500	GLEAN_07831:TC007831:0:inside,GLEAN_07832:TC007832:5328:upstream	2700	2
Tcas	msHexMCD	ectoderm.2	ChLG4:1405000-1405500	GLEAN_07831:TC007831:0:inside,GLEAN_07832:TC007832:5328:upstream	3682	2
Tcas	msIMM	dv_neurogenicectoderm	ChLG4:157000-157500	GLEAN_07759:TC007759:0:inside,GLEAN_07760:TC007760:3433:upstream	3338	2
Tcas	msHexMCD	endoderm	ChLG4:160250-160750	GLEAN_07760:TC007760:183:upstream,GLEAN_07759:TC007759:2496:downstream	632	1
Tcas	msIMM	ectoderm.2	ChLG4:160250-160750	GLEAN_07760:TC007760:183:upstream,GLEAN_07759:TC007759:2496:downstream	3931	1
Tcas	msHexMCD	endoderm	ChLG4:160500-161000	GLEAN_07760:TC007760:0:inside,GLEAN_07759:TC007759:2746:downstream	2203	2
Tcas	PACRC_new	dv	ChLG4:167750-168250	GLEAN_07760:TC007760:0:inside,GLEAN_07759:TC007759:9996:downstream	422	1
Tcas	PACRC_new	dv_neurogenicectoderm	ChLG4:167750-168250	GLEAN_07760:TC007760:0:inside,GLEAN_07759:TC007759:9996:downstream	2576	1
Tcas	msIMM	dv	ChLG4:170750-171250	GLEAN_07760:TC007760:0:inside,GLEAN_07759:TC007759:12996:downstream	2396	2
Tcas	PACRC_new	endoderm	ChLG4:175000-175500	GLEAN_07760:TC007760:0:inside,GLEAN_07759:TC007759:17246:downstream	2417	1
Tcas	PACRC_new	cns	ChLG4:175000-175500	GLEAN_07760:TC007760:0:inside,GLEAN_07759:TC007759:17246:downstream	323	1
Tcas	PACRC_new	dv_neurogenicectoderm	ChLG4:178750-179250	GLEAN_07760:TC007760:0:inside,GLEAN_07759:TC007759:20996:downstream	3089	2
Tcas	msHexMCD	ectoderm.2	ChLG4:179000-179500	GLEAN_07760:TC007760:0:inside,GLEAN_07759:TC007759:21246:downstream	2767	2
Tcas	PACRC_new	ectoderm.2	ChLG4:179000-179500	GLEAN_07760:TC007760:0:inside,GLEAN_07759:TC007759:21246:downstream	1503	2
Tcas	msIMM	cns	ChLG4:180500-181000	GLEAN_07760:TC007760:0:inside,GLEAN_07759:TC007759:22746:downstream	487	1
Tcas	PACRC_new	dv	ChLG4:180500-181000	GLEAN_07760:TC007760:0:inside,GLEAN_07759:TC007759:22746:downstream	644	2
Tcas	PACRC_new	cns	ChLG4:180500-181000	GLEAN_07760:TC007760:0:inside,GLEAN_07759:TC007759:22746:downstream	1498	2
Tcas	msIMM	endoderm	ChLG4:193250-193750	GLEAN_07760:TC007760:7349:downstream,GLEAN_07761:TC007761:19417:upstream	931	2
Tcas	msIMM	cns	ChLG4:198500-199000	GLEAN_07760:TC007760:12599:downstream,GLEAN_07761:TC007761:14167:upstream	1880	2
Tcas	msIMM	dv	ChLG4:200000-200500	GLEAN_07761:TC007761:12667:upstream,GLEAN_07760:TC007760:14099:downstream	1254	1
Tcas	msHexMCD	dv	ChLG4:202500-203000	GLEAN_07761:TC007761:10167:upstream,GLEAN_07760:TC007760:16599:downstream	2588	1
Tcas	PACRC_new	ventral_ectoderm	ChLG4:2190000-2190500	GLEAN_07645:TC007645:0:inside,GLEAN_07647:TC007647:13647:upstream	2498	1
Tcas	PACRC_new	dorsal_ectoderm	ChLG4:2207000-2207500	GLEAN_07645:TC007645:0:inside,GLEAN_07647:TC007647:30647:upstream	847	1
Tcas	PACRC_new	ap	ChLG4:2220500-2221000	GLEAN_07645:TC007645:0:inside,GLEAN_07647:TC007647:44147:upstream	375	2
Tcas	msHexMCD	dv	ChLG4:2224500-2225000	GLEAN_07645:TC007645:0:inside,GLEAN_07647:TC007647:48147:upstream	398	1
Tcas	msHexMCD	dv_neurogenicectoderm	ChLG4:2224500-2225000	GLEAN_07645:TC007645:0:inside,GLEAN_07647:TC007647:48147:upstream	654	2
Tcas	msIMM	dv	ChLG4:2224500-2225000	GLEAN_07645:TC007645:0:inside,GLEAN_07647:TC007647:48147:upstream	83	1
Tcas	msIMM	ectoderm.2	ChLG4:2224500-2225000	GLEAN_07645:TC007645:0:inside,GLEAN_07647:TC007647:48147:upstream	427	1
Tcas	msIMM	blastoderm	ChLG4:2224500-2225000	GLEAN_07645:TC007645:0:inside,GLEAN_07647:TC007647:48147:upstream	1132	1
Tcas	PACRC_new	dv_neurogenicectoderm	ChLG4:2224500-2225000	GLEAN_07645:TC007645:0:inside,GLEAN_07647:TC007647:48147:upstream	2057	2
Tcas	msIMM	ventral_ectoderm	ChLG4:2224750-2225250	GLEAN_07645:TC007645:0:inside,GLEAN_07647:TC007647:48397:upstream	1394	1
Tcas	msIMM	dv	ChLG4:2224750-2225250	GLEAN_07645:TC007645:0:inside,GLEAN_07647:TC007647:48397:upstream	221	2
Tcas	PACRC_new	dorsal_ectoderm	ChLG4:2225500-2226000	GLEAN_07645:TC007645:123:upstream,GLEAN_07647:TC007647:49147:upstream	1520	2
Tcas	msIMM	dorsal_ectoderm	ChLG4:2228000-2228500	GLEAN_07645:TC007645:2623:upstream,GLEAN_07647:TC007647:51647:upstream	160	1
Tcas	PACRC_new	ap	ChLG4:2228000-2228500	GLEAN_07645:TC007645:2623:upstream,GLEAN_07647:TC007647:51647:upstream	180	1
Tcas	msHexMCD	ectoderm.2	ChLG4:2230500-2231000	GLEAN_07645:TC007645:5123:upstream,GLEAN_07647:TC007647:54147:upstream	357	1
Tcas	msHexMCD	blastoderm	ChLG4:2230500-2231000	GLEAN_07645:TC007645:5123:upstream,GLEAN_07647:TC007647:54147:upstream	622	1
Tcas	PACRC_new	ectoderm.2	ChLG4:2230500-2231000	GLEAN_07645:TC007645:5123:upstream,GLEAN_07647:TC007647:54147:upstream	1323	2
Tcas	PACRC_new	blastoderm	ChLG4:2230500-2231000	GLEAN_07645:TC007645:5123:upstream,GLEAN_07647:TC007647:54147:upstream	42	1
Tcas	msHexMCD	ectoderm.2	ChLG4:2230750-2231250	GLEAN_07645:TC007645:5373:upstream,GLEAN_07647:TC007647:54397:upstream	564	2
Tcas	msIMM	ap	ChLG4:2231000-2231500	GLEAN_07645:TC007645:5623:upstream,GLEAN_07647:TC007647:54647:upstream	2940	1
Tcas	msIMM	dorsal_ectoderm	ChLG4:2233250-2233750	GLEAN_07645:TC007645:7873:upstream,GLEAN_07647:TC007647:56897:upstream	1864	2
Tcas	msIMM	dv_neurogenicectoderm	ChLG4:2243500-2244000	GLEAN_07645:TC007645:18123:upstream,GLEAN_07647:TC007647:67147:upstream	1422	1
Tcas	PACRC_new	eye.2	ChLG4:2465750-2466250	GLEAN_07638:TC007638:3302:upstream,GLEAN_07637:TC007637:11377:downstream	712	2
Tcas	PACRC_new	eye.2	ChLG4:2466000-2466500	GLEAN_07638:TC007638:3552:upstream,GLEAN_07637:TC007637:11127:downstream	52	1
Tcas	PACRC_new	cns	ChLG4:2466000-2466500	GLEAN_07638:TC007638:3552:upstream,GLEAN_07637:TC007637:11127:downstream	868	2
Tcas	PACRC_new	imaginal_disc.2	ChLG4:2466000-2466500	GLEAN_07638:TC007638:3552:upstream,GLEAN_07637:TC007637:11127:downstream	42	1
Tcas	PACRC_new	imaginal_disc	ChLG4:2466000-2466500	GLEAN_07638:TC007638:3552:upstream,GLEAN_07637:TC007637:11127:downstream	27	1
Tcas	PACRC_new	ectoderm.2	ChLG4:2469250-2469750	GLEAN_07638:TC007638:6802:upstream,GLEAN_07637:TC007637:7877:downstream	16	1
Tcas	PACRC_new	imaginal_disc	ChLG4:2473500-2474000	GLEAN_07637:TC007637:3627:downstream,GLEAN_07638:TC007638:11052:upstream	734	2
Tcas	PACRC_new	imaginal_disc.2	ChLG4:2480500-2481000	GLEAN_07637:TC007637:0:inside,GLEAN_07638:TC007638:18052:upstream	309	2
Tcas	msIMM	cns	ChLG4:2491750-2492250	GLEAN_07637:TC007637:0:inside,GLEAN_07638:TC007638:29302:upstream	1979	1
Tcas	msIMM	ectoderm.2	ChLG4:2516250-2516750	GLEAN_07637:TC007637:0:inside,GLEAN_07868:TC007868:27804:upstream	2011	2
Tcas	msIMM	imaginal_disc	ChLG4:2516250-2516750	GLEAN_07637:TC007637:0:inside,GLEAN_07868:TC007868:27804:upstream	704	1
Tcas	msIMM	imaginal_disc	ChLG4:2518750-2519250	GLEAN_07637:TC007637:0:inside,GLEAN_07868:TC007868:25304:upstream	2471	2
Tcas	msHexMCD	ectoderm.2	ChLG4:2522250-2522750	GLEAN_07637:TC007637:0:inside,GLEAN_07868:TC007868:21804:upstream	1270	1
Tcas	msIMM	eye.2	ChLG4:2522250-2522750	GLEAN_07637:TC007637:0:inside,GLEAN_07868:TC007868:21804:upstream	2752	2
Tcas	msIMM	cns	ChLG4:2522250-2522750	GLEAN_07637:TC007637:0:inside,GLEAN_07868:TC007868:21804:upstream	1991	2
Tcas	msHexMCD	eye.2	ChLG4:2527750-2528250	GLEAN_07637:TC007637:0:inside,GLEAN_07868:TC007868:16304:upstream	1077	2
Tcas	msHexMCD	cns	ChLG4:2527750-2528250	GLEAN_07637:TC007637:0:inside,GLEAN_07868:TC007868:16304:upstream	648	2
Tcas	msHexMCD	ectoderm.2	ChLG4:2527750-2528250	GLEAN_07637:TC007637:0:inside,GLEAN_07868:TC007868:16304:upstream	1385	2
Tcas	msHexMCD	imaginal_disc.2	ChLG4:2527750-2528250	GLEAN_07637:TC007637:0:inside,GLEAN_07868:TC007868:16304:upstream	523	2
Tcas	msHexMCD	imaginal_disc	ChLG4:2527750-2528250	GLEAN_07637:TC007637:0:inside,GLEAN_07868:TC007868:16304:upstream	1481	2
Tcas	msIMM	imaginal_disc.2	ChLG4:2527750-2528250	GLEAN_07637:TC007637:0:inside,GLEAN_07868:TC007868:16304:upstream	731	1
Tcas	msHexMCD	eye.2	ChLG4:2528000-2528500	GLEAN_07637:TC007637:35:upstream,GLEAN_07868:TC007868:16054:upstream	522	1
Tcas	msHexMCD	cns	ChLG4:2528000-2528500	GLEAN_07637:TC007637:35:upstream,GLEAN_07868:TC007868:16054:upstream	391	1
Tcas	msHexMCD	imaginal_disc.2	ChLG4:2528000-2528500	GLEAN_07637:TC007637:35:upstream,GLEAN_07868:TC007868:16054:upstream	398	1
Tcas	msHexMCD	imaginal_disc	ChLG4:2528000-2528500	GLEAN_07637:TC007637:35:upstream,GLEAN_07868:TC007868:16054:upstream	827	1
Tcas	msHexMCD	ectoderm	ChLG4:2628750-2629250	GLEAN_07877:TC007877:3620:downstream,GLEAN_07878:TC007878:15670:upstream	359	2
Tcas	msIMM	cns	ChLG4:2628750-2629250	GLEAN_07877:TC007877:3620:downstream,GLEAN_07878:TC007878:15670:upstream	843	1
Tcas	msIMM	ectoderm.2	ChLG4:2628750-2629250	GLEAN_07877:TC007877:3620:downstream,GLEAN_07878:TC007878:15670:upstream	116	1
Tcas	msIMM	ectoderm	ChLG4:2628750-2629250	GLEAN_07877:TC007877:3620:downstream,GLEAN_07878:TC007878:15670:upstream	139	2
Tcas	PACRC_new	ectoderm	ChLG4:2628750-2629250	GLEAN_07877:TC007877:3620:downstream,GLEAN_07878:TC007878:15670:upstream	1200	1
Tcas	PACRC_new	imaginal_disc	ChLG4:2628750-2629250	GLEAN_07877:TC007877:3620:downstream,GLEAN_07878:TC007878:15670:upstream	1827	1
Tcas	msIMM	ectoderm	ChLG4:2629000-2629500	GLEAN_07877:TC007877:3870:downstream,GLEAN_07878:TC007878:15420:upstream	108	1
Tcas	msHexMCD	dorsal_ectoderm	ChLG4:2631750-2632250	GLEAN_07877:TC007877:6620:downstream,GLEAN_07878:TC007878:12670:upstream	1716	2
Tcas	msIMM	cns	ChLG4:2642000-2642500	GLEAN_07878:TC007878:2420:upstream,GLEAN_07877:TC007877:16870:downstream	1424	2
Tcas	PACRC_new	ectoderm.2	ChLG4:2642000-2642500	GLEAN_07878:TC007878:2420:upstream,GLEAN_07877:TC007877:16870:downstream	739	1
Tcas	PACRC_new	ectoderm	ChLG4:2642000-2642500	GLEAN_07878:TC007878:2420:upstream,GLEAN_07877:TC007877:16870:downstream	1260	2
Tcas	msIMM	imaginal_disc	ChLG4:2656750-2657250	GLEAN_07878:TC007878:0:inside,GLEAN_07879:TC007879:9734:upstream	1692	2
Tcas	PACRC_new	cns	ChLG4:2657250-2657750	GLEAN_07878:TC007878:0:inside,GLEAN_07879:TC007879:9234:upstream	523	1
Tcas	PACRC_new	dorsal_ectoderm	ChLG4:2657250-2657750	GLEAN_07878:TC007878:0:inside,GLEAN_07879:TC007879:9234:upstream	435	1
Tcas	PACRC_new	somatic_muscle	ChLG4:2810750-2811250	GLEAN_07888:TC007888:14350:upstream,GLEAN_07619:TC007619:15644:downstream	430	2
Tcas	msIMM	endoderm	ChLG4:2815000-2815500	GLEAN_07888:TC007888:10100:upstream,GLEAN_07619:TC007619:11394:downstream	1703	2
Tcas	msHexMCD	somatic_muscle	ChLG4:2821000-2821500	GLEAN_07888:TC007888:4100:upstream,GLEAN_07619:TC007619:5394:downstream	1430	2
Tcas	PACRC_new	dv	ChLG4:2821000-2821500	GLEAN_07888:TC007888:4100:upstream,GLEAN_07619:TC007619:5394:downstream	537	1
Tcas	msIMM	imaginal_disc.2	ChLG4:3320750-3321250	GLEAN_07590:TC007590:0:inside,GLEAN_07589:TC007589:3737:downstream	1848	2
Tcas	msHexMCD	imaginal_disc.2	ChLG4:3323750-3324250	GLEAN_07590:TC007590:0:inside,GLEAN_07589:TC007589:737:downstream	3304	2
Tcas	msIMM	wing.2	ChLG4:3323750-3324250	GLEAN_07590:TC007590:0:inside,GLEAN_07589:TC007589:737:downstream	1754	2
Tcas	msIMM	endoderm	ChLG4:3404000-3404500	GLEAN_07576:TC007576:0:inside,GLEAN_07577:TC007577:3208:upstream	1681	2
Tcas	msIMM	dv	ChLG4:3404000-3404500	GLEAN_07576:TC007576:0:inside,GLEAN_07577:TC007577:3208:upstream	1586	2
Tcas	msHexMCD	dv	ChLG4:3404250-3404750	GLEAN_07576:TC007576:0:inside,GLEAN_07577:TC007577:3458:upstream	2095	2
Tcas	msHexMCD	dv_neurogenicectoderm	ChLG4:3404250-3404750	GLEAN_07576:TC007576:0:inside,GLEAN_07577:TC007577:3458:upstream	2678	2
Tcas	msIMM	dv	ChLG4:3404250-3404750	GLEAN_07576:TC007576:0:inside,GLEAN_07577:TC007577:3458:upstream	157	1
Tcas	msIMM	dv_neurogenicectoderm	ChLG4:3404250-3404750	GLEAN_07576:TC007576:0:inside,GLEAN_07577:TC007577:3458:upstream	2233	1
Tcas	msIMM	ectoderm.2	ChLG4:3417500-3418000	GLEAN_07576:TC007576:2893:upstream,GLEAN_07927:TC007927:3713:upstream	3785	1
Tcas	msIMM	dv	ChLG4:3527500-3528000	GLEAN_07938:TC007938:63:downstream,GLEAN_07563:TC007563:2300:downstream	698	1
Tcas	msHexMCD	ap	ChLG4:3534000-3534500	GLEAN_07563:TC007563:0:inside,GLEAN_07938:TC007938:6563:downstream	3859	1
Tcas	msIMM	ap	ChLG4:3538000-3538500	GLEAN_07563:TC007563:0:inside,GLEAN_07939:TC007939:2703:upstream	2866	1
Tcas	msIMM	blastoderm	ChLG4:3538000-3538500	GLEAN_07563:TC007563:0:inside,GLEAN_07939:TC007939:2703:upstream	2773	1
Tcas	PACRC_new	dv	ChLG4:3538000-3538500	GLEAN_07563:TC007563:0:inside,GLEAN_07939:TC007939:2703:upstream	777	1
Tcas	msHexMCD	dv	ChLG4:3545750-3546250	GLEAN_07563:TC007563:0:inside,GLEAN_07940:TC007940:2769:upstream	3479	1
Tcas	msHexMCD	dv_neurogenicectoderm	ChLG4:3545750-3546250	GLEAN_07563:TC007563:0:inside,GLEAN_07940:TC007940:2769:upstream	2660	1
Tcas	msHexMCD	imaginal_disc.2	ChLG4:3866000-3866500	GLEAN_07534:TC007534:0:inside,GLEAN_07971:TC007971:1376:upstream	1727	2
Tcas	msIMM	imaginal_disc	ChLG4:3866000-3866500	GLEAN_07534:TC007534:0:inside,GLEAN_07971:TC007971:1376:upstream	1767	1
Tcas	PACRC_new	cns	ChLG4:4782750-4783250	GLEAN_08018:TC008018:0:inside,GLEAN_07474:TC007474:13059:upstream	1726	1
Tcas	PACRC_new	cns	ChLG4:4811250-4811750	GLEAN_08018:TC008018:0:inside,GLEAN_08019:TC008019:3410:upstream	2726	2
Tcas	msHexMCD	cns	ChLG4:5183750-5184250	GLEAN_08053:TC008053:2455:downstream,GLEAN_07446:TC007446:4712:upstream	1295	2
Tcas	msIMM	cns	ChLG4:5184000-5184500	GLEAN_08053:TC008053:2705:downstream,GLEAN_07446:TC007446:4962:upstream	1940	1
Tcas	msIMM	cns	ChLG4:5251750-5252250	GLEAN_08062:TC008062:1822:upstream,GLEAN_08061:TC008061:6535:downstream	1411	1
Tcas	msHexMCD	dv	ChLG4:5264000-5264500	GLEAN_08062:TC008062:9094:downstream,GLEAN_08063:TC008063:14611:upstream	637	1
Tcas	msHexMCD	dv_neurogenicectoderm	ChLG4:5264000-5264500	GLEAN_08062:TC008062:9094:downstream,GLEAN_08063:TC008063:14611:upstream	1348	2
Tcas	msHexMCD	dorsal_ectoderm	ChLG4:5264250-5264750	GLEAN_08062:TC008062:9344:downstream,GLEAN_08063:TC008063:14361:upstream	1085	2
Tcas	msHexMCD	dv_neurogenicectoderm	ChLG4:5264250-5264750	GLEAN_08062:TC008062:9344:downstream,GLEAN_08063:TC008063:14361:upstream	752	1
Tcas	msHexMCD	blastoderm	ChLG4:5264250-5264750	GLEAN_08062:TC008062:9344:downstream,GLEAN_08063:TC008063:14361:upstream	732	1
Tcas	msIMM	blastoderm	ChLG4:5264250-5264750	GLEAN_08062:TC008062:9344:downstream,GLEAN_08063:TC008063:14361:upstream	1045	2
Tcas	PACRC_new	dorsal_ectoderm	ChLG4:5264250-5264750	GLEAN_08062:TC008062:9344:downstream,GLEAN_08063:TC008063:14361:upstream	1044	2
Tcas	PACRC_new	ap	ChLG4:5264250-5264750	GLEAN_08062:TC008062:9344:downstream,GLEAN_08063:TC008063:14361:upstream	2070	1
Tcas	PACRC_new	ventral_ectoderm	ChLG4:5264500-5265000	GLEAN_08062:TC008062:9594:downstream,GLEAN_08063:TC008063:14111:upstream	1476	2
Tcas	PACRC_new	dorsal_ectoderm	ChLG4:5264500-5265000	GLEAN_08062:TC008062:9594:downstream,GLEAN_08063:TC008063:14111:upstream	704	1
Tcas	msIMM	ectoderm	ChLG4:5267750-5268250	GLEAN_08063:TC008063:10861:upstream,GLEAN_08062:TC008062:12844:downstream	636	2
Tcas	msIMM	ap	ChLG4:5268000-5268500	GLEAN_08063:TC008063:10611:upstream,GLEAN_08062:TC008062:13094:downstream	3726	1
Tcas	PACRC_new	ap	ChLG4:5268000-5268500	GLEAN_08063:TC008063:10611:upstream,GLEAN_08062:TC008062:13094:downstream	3256	2
Tcas	PACRC_new	dorsal_ectoderm	ChLG4:5546000-5546500	GLEAN_08076:TC008076:1002:upstream,GLEAN_07425:TC007425:8860:upstream	3176	2
Tcas	PACRC_new	cns	ChLG4:5756250-5756750	GLEAN_07409:TC007409:0:inside,GLEAN_08089:TC008089:15241:upstream	381	1
Tcas	msHexMCD	cns	ChLG4:5759000-5759500	GLEAN_07409:TC007409:0:inside,GLEAN_08089:TC008089:12491:upstream	23	1
Tcas	msHexMCD	dorsal_ectoderm	ChLG4:5759000-5759500	GLEAN_07409:TC007409:0:inside,GLEAN_08089:TC008089:12491:upstream	22	1
Tcas	msHexMCD	ectoderm.2	ChLG4:5759000-5759500	GLEAN_07409:TC007409:0:inside,GLEAN_08089:TC008089:12491:upstream	56	1
Tcas	msIMM	cns	ChLG4:5759000-5759500	GLEAN_07409:TC007409:0:inside,GLEAN_08089:TC008089:12491:upstream	333	2
Tcas	PACRC_new	dorsal_ectoderm	ChLG4:5759000-5759500	GLEAN_07409:TC007409:0:inside,GLEAN_08089:TC008089:12491:upstream	253	1
Tcas	msHexMCD	cns	ChLG4:5759250-5759750	GLEAN_07409:TC007409:0:inside,GLEAN_08089:TC008089:12241:upstream	128	2
Tcas	msHexMCD	dorsal_ectoderm	ChLG4:5759250-5759750	GLEAN_07409:TC007409:0:inside,GLEAN_08089:TC008089:12241:upstream	238	2
Tcas	msHexMCD	ectoderm.2	ChLG4:5759250-5759750	GLEAN_07409:TC007409:0:inside,GLEAN_08089:TC008089:12241:upstream	198	2
Tcas	msIMM	cns	ChLG4:5759250-5759750	GLEAN_07409:TC007409:0:inside,GLEAN_08089:TC008089:12241:upstream	82	1
Tcas	PACRC_new	cns	ChLG4:5765250-5765750	GLEAN_07409:TC007409:0:inside,GLEAN_08089:TC008089:6241:upstream	459	2
Tcas	PACRC_new	imaginal_disc.2	ChLG4:6050750-6051250	GLEAN_08113:TC008113:1098:downstream,GLEAN_07386:TC007386:3466:downstream	739	2
Tcas	PACRC_new	imaginal_disc	ChLG4:6050750-6051250	GLEAN_08113:TC008113:1098:downstream,GLEAN_07386:TC007386:3466:downstream	847	2
Tcas	msIMM	imaginal_disc.2	ChLG4:6052000-6052500	GLEAN_07386:TC007386:2216:downstream,GLEAN_08113:TC008113:2348:downstream	284	1
Tcas	msIMM	imaginal_disc	ChLG4:6052000-6052500	GLEAN_07386:TC007386:2216:downstream,GLEAN_08113:TC008113:2348:downstream	724	2
Tcas	msIMM	endoderm	ChLG4:6052250-6052750	GLEAN_07386:TC007386:1966:downstream,GLEAN_08113:TC008113:2598:downstream	693	1
Tcas	msIMM	ap	ChLG4:6060000-6060500	GLEAN_07386:TC007386:0:inside,GLEAN_08114:TC008114:6729:upstream	968	2
Tcas	msIMM	imaginal_disc.2	ChLG4:6061750-6062250	GLEAN_07386:TC007386:0:inside,GLEAN_08114:TC008114:4979:upstream	990	2
Tcas	msIMM	blastoderm	ChLG4:6062250-6062750	GLEAN_07386:TC007386:0:inside,GLEAN_08114:TC008114:4479:upstream	803	2
Tcas	msIMM	ap	ChLG4:6062500-6063000	GLEAN_07386:TC007386:0:inside,GLEAN_08114:TC008114:4229:upstream	915	1
Tcas	msIMM	cns	ChLG4:6063500-6064000	GLEAN_07386:TC007386:0:inside,GLEAN_08114:TC008114:3229:upstream	573	1
Tcas	msHexMCD	ap	ChLG4:6063750-6064250	GLEAN_07386:TC007386:0:inside,GLEAN_08114:TC008114:2979:upstream	242	1
Tcas	msHexMCD	blastoderm	ChLG4:6063750-6064250	GLEAN_07386:TC007386:0:inside,GLEAN_08114:TC008114:2979:upstream	390	1
Tcas	PACRC_new	ap	ChLG4:6063750-6064250	GLEAN_07386:TC007386:0:inside,GLEAN_08114:TC008114:2979:upstream	163	2
Tcas	PACRC_new	imaginal_disc	ChLG4:6063750-6064250	GLEAN_07386:TC007386:0:inside,GLEAN_08114:TC008114:2979:upstream	365	1
Tcas	PACRC_new	blastoderm	ChLG4:6067250-6067750	GLEAN_08114:TC008114:0:inside,GLEAN_07386:TC007386:1470:upstream	185	2
Tcas	PACRC_new	cns	ChLG4:6067500-6068000	GLEAN_08114:TC008114:0:inside,GLEAN_07386:TC007386:1720:upstream	1401	1
Tcas	msHexMCD	ap	ChLG4:6067750-6068250	GLEAN_08114:TC008114:0:inside,GLEAN_07386:TC007386:1970:upstream	386	2
Tcas	msHexMCD	blastoderm	ChLG4:6067750-6068250	GLEAN_08114:TC008114:0:inside,GLEAN_07386:TC007386:1970:upstream	706	2
Tcas	msIMM	blastoderm	ChLG4:6067750-6068250	GLEAN_08114:TC008114:0:inside,GLEAN_07386:TC007386:1970:upstream	476	1
Tcas	PACRC_new	ap	ChLG4:6067750-6068250	GLEAN_08114:TC008114:0:inside,GLEAN_07386:TC007386:1970:upstream	67	1
Tcas	msHexMCD	ectoderm.2	ChLG4:6115250-6115750	GLEAN_07382:TC007382:2012:upstream,GLEAN_07381:TC007381:3134:downstream	1216	2
Tcas	msIMM	dv	ChLG4:6115250-6115750	GLEAN_07382:TC007382:2012:upstream,GLEAN_07381:TC007381:3134:downstream	137	1
Tcas	PACRC_new	ventral_ectoderm	ChLG4:6115250-6115750	GLEAN_07382:TC007382:2012:upstream,GLEAN_07381:TC007381:3134:downstream	57	1
Tcas	PACRC_new	dv	ChLG4:6115250-6115750	GLEAN_07382:TC007382:2012:upstream,GLEAN_07381:TC007381:3134:downstream	589	1
Tcas	PACRC_new	ectoderm.2	ChLG4:6115250-6115750	GLEAN_07382:TC007382:2012:upstream,GLEAN_07381:TC007381:3134:downstream	199	1
Tcas	msHexMCD	dv	ChLG4:6115500-6116000	GLEAN_07382:TC007382:2262:upstream,GLEAN_07381:TC007381:2884:downstream	115	2
Tcas	msHexMCD	ectoderm.2	ChLG4:6115500-6116000	GLEAN_07382:TC007382:2262:upstream,GLEAN_07381:TC007381:2884:downstream	484	1
Tcas	msIMM	dv	ChLG4:6115500-6116000	GLEAN_07382:TC007382:2262:upstream,GLEAN_07381:TC007381:2884:downstream	206	2
Tcas	msHexMCD	ventral_ectoderm	ChLG4:6118250-6118750	GLEAN_07381:TC007381:134:downstream,GLEAN_07382:TC007382:5012:upstream	555	1
Tcas	msIMM	ventral_ectoderm	ChLG4:6118250-6118750	GLEAN_07381:TC007381:134:downstream,GLEAN_07382:TC007382:5012:upstream	1697	1
Tcas	PACRC_new	ventral_ectoderm	ChLG4:6125000-6125500	GLEAN_07381:TC007381:0:inside,GLEAN_07382:TC007382:11762:upstream	3307	2
Tcas	PACRC_new	dv	ChLG4:6131000-6131500	GLEAN_07381:TC007381:0:inside,GLEAN_08122:TC008122:15766:upstream	1492	2
Tcas	PACRC_new	somatic_muscle	ChLG4:6273000-6273500	GLEAN_08134:TC008134:0:inside,GLEAN_08133:TC008133:19729:downstream	2292	1
Tcas	msIMM	somatic_muscle	ChLG4:6312750-6313250	GLEAN_08134:TC008134:0:inside,GLEAN_08135:TC008135:7791:upstream	3950	1
Tcas	msIMM	dorsal_ectoderm	ChLG4:6586250-6586750	GLEAN_07357:TC007357:0:inside,GLEAN_07356:TC007356:6073:downstream	553	2
Tcas	msIMM	ap	ChLG4:6906000-6906500	GLEAN_08174:TC008174:0:inside,GLEAN_08176:TC008176:17658:upstream	268	1
Tcas	msIMM	blastoderm	ChLG4:6906250-6906750	GLEAN_08174:TC008174:0:inside,GLEAN_08176:TC008176:17408:upstream	614	1
Tcas	PACRC_new	ap	ChLG4:6906250-6906750	GLEAN_08174:TC008174:0:inside,GLEAN_08176:TC008176:17408:upstream	124	1
Tcas	msHexMCD	blastoderm	ChLG4:6927500-6928000	GLEAN_08176:TC008176:0:inside,GLEAN_08174:TC008174:11109:downstream	942	1
Tcas	msIMM	blastoderm	ChLG4:6938000-6938500	GLEAN_08176:TC008176:0:inside,GLEAN_07327:TC007327:21082:downstream	1885	2
Tcas	msHexMCD	ectoderm.2	ChLG4:6948750-6949250	GLEAN_08176:TC008176:0:inside,GLEAN_07327:TC007327:10332:downstream	793	1
Tcas	msIMM	ectoderm.2	ChLG4:6948750-6949250	GLEAN_08176:TC008176:0:inside,GLEAN_07327:TC007327:10332:downstream	200	1
Tcas	PACRC_new	ectoderm.2	ChLG4:6948750-6949250	GLEAN_08176:TC008176:0:inside,GLEAN_07327:TC007327:10332:downstream	1463	2
Tcas	PACRC_new	dorsal_ectoderm	ChLG4:7116250-7116750	GLEAN_07306:TC007306:54:upstream,GLEAN_08187:TC008187:5574:downstream	3521	1
Tcas	PACRC_new	ectoderm.2	ChLG4:7116250-7116750	GLEAN_07306:TC007306:54:upstream,GLEAN_08187:TC008187:5574:downstream	3392	1
Tcas	msIMM	cns	ChLG4:7657750-7658250	GLEAN_08214:TC008214:60:upstream,GLEAN_08213:TC008213:8198:downstream	2672	1
Tcas	PACRC_new	cns	ChLG4:7673750-7674250	GLEAN_08214:TC008214:0:inside,GLEAN_08213:TC008213:24198:downstream	1980	2
Tcas	PACRC_new	cns	ChLG4:7676500-7677000	GLEAN_08214:TC008214:0:inside,GLEAN_08213:TC008213:26948:downstream	1541	1
Tcas	msIMM	blastoderm	ChLG4:8518000-8518500	GLEAN_07216:TC007216:2501:upstream,GLEAN_08260:TC008260:4044:upstream	1339	2
Tcas	msHexMCD	dv	ChLG4:8520500-8521000	GLEAN_08260:TC008260:1544:upstream,GLEAN_07216:TC007216:5001:upstream	798	2
Tcas	PACRC_new	dv	ChLG4:8520500-8521000	GLEAN_08260:TC008260:1544:upstream,GLEAN_07216:TC007216:5001:upstream	788	1
Tcas	msHexMCD	dv_neurogenicectoderm	ChLG4:8521250-8521750	GLEAN_08260:TC008260:794:upstream,GLEAN_07216:TC007216:5751:upstream	810	1
Tcas	msHexMCD	cns	ChLG4:8521500-8522000	GLEAN_08260:TC008260:544:upstream,GLEAN_07215:TC007215:5755:downstream	108	1
Tcas	msHexMCD	dv_neurogenicectoderm	ChLG4:8521500-8522000	GLEAN_08260:TC008260:544:upstream,GLEAN_07215:TC007215:5755:downstream	1001	2
Tcas	PACRC_new	dorsal_ectoderm	ChLG4:8521500-8522000	GLEAN_08260:TC008260:544:upstream,GLEAN_07215:TC007215:5755:downstream	37	1
Tcas	msIMM	ectoderm.2	ChLG4:8525250-8525750	GLEAN_08260:TC008260:759:downstream,GLEAN_07215:TC007215:2005:downstream	187	2
Tcas	PACRC_new	cns	ChLG4:8525250-8525750	GLEAN_08260:TC008260:759:downstream,GLEAN_07215:TC007215:2005:downstream	165	1
Tcas	PACRC_new	dorsal_ectoderm	ChLG4:8525250-8525750	GLEAN_08260:TC008260:759:downstream,GLEAN_07215:TC007215:2005:downstream	83	2
Tcas	msHexMCD	dv	ChLG4:8525500-8526000	GLEAN_08260:TC008260:1009:downstream,GLEAN_07215:TC007215:1755:downstream	522	1
Tcas	msHexMCD	cns	ChLG4:8525500-8526000	GLEAN_08260:TC008260:1009:downstream,GLEAN_07215:TC007215:1755:downstream	307	2
Tcas	msHexMCD	dorsal_ectoderm	ChLG4:8525500-8526000	GLEAN_08260:TC008260:1009:downstream,GLEAN_07215:TC007215:1755:downstream	61	2
Tcas	msHexMCD	ectoderm.2	ChLG4:8525500-8526000	GLEAN_08260:TC008260:1009:downstream,GLEAN_07215:TC007215:1755:downstream	217	2
Tcas	msHexMCD	blastoderm	ChLG4:8525500-8526000	GLEAN_08260:TC008260:1009:downstream,GLEAN_07215:TC007215:1755:downstream	1312	2
Tcas	msIMM	dv	ChLG4:8525500-8526000	GLEAN_08260:TC008260:1009:downstream,GLEAN_07215:TC007215:1755:downstream	251	1
Tcas	msIMM	cns	ChLG4:8525500-8526000	GLEAN_08260:TC008260:1009:downstream,GLEAN_07215:TC007215:1755:downstream	246	2
Tcas	PACRC_new	cns	ChLG4:8526500-8527000	GLEAN_07215:TC007215:755:downstream,GLEAN_08260:TC008260:2009:downstream	340	2
Tcas	msHexMCD	ventral_ectoderm	ChLG4:8526750-8527250	GLEAN_07215:TC007215:505:downstream,GLEAN_08260:TC008260:2259:downstream	714	2
Tcas	msIMM	ventral_ectoderm	ChLG4:8527000-8527500	GLEAN_07215:TC007215:255:downstream,GLEAN_08260:TC008260:2509:downstream	1384	1
Tcas	msHexMCD	ap	ChLG4:8527500-8528000	GLEAN_07215:TC007215:0:inside,GLEAN_08260:TC008260:3009:downstream	2178	1
Tcas	msHexMCD	blastoderm	ChLG4:8527500-8528000	GLEAN_07215:TC007215:0:inside,GLEAN_08260:TC008260:3009:downstream	1121	1
Tcas	msIMM	cns	ChLG4:8527500-8528000	GLEAN_07215:TC007215:0:inside,GLEAN_08260:TC008260:3009:downstream	212	1
Tcas	msIMM	dorsal_ectoderm	ChLG4:8527500-8528000	GLEAN_07215:TC007215:0:inside,GLEAN_08260:TC008260:3009:downstream	11	2
Tcas	msHexMCD	ventral_ectoderm	ChLG4:8527750-8528250	GLEAN_07215:TC007215:0:inside,GLEAN_08260:TC008260:3259:downstream	383	1
Tcas	msHexMCD	dorsal_ectoderm	ChLG4:8527750-8528250	GLEAN_07215:TC007215:0:inside,GLEAN_08260:TC008260:3259:downstream	24	1
Tcas	msHexMCD	ectoderm.2	ChLG4:8527750-8528250	GLEAN_07215:TC007215:0:inside,GLEAN_08260:TC008260:3259:downstream	81	1
Tcas	msIMM	dorsal_ectoderm	ChLG4:8527750-8528250	GLEAN_07215:TC007215:0:inside,GLEAN_08260:TC008260:3259:downstream	9	1
Tcas	msIMM	ectoderm.2	ChLG4:8527750-8528250	GLEAN_07215:TC007215:0:inside,GLEAN_08260:TC008260:3259:downstream	90	1
Tcas	msIMM	dv_neurogenicectoderm	ChLG4:8579250-8579750	GLEAN_08265:TC008265:0:inside,GLEAN_07208:TC007208:5804:upstream	3109	1
Tcas	msHexMCD	imaginal_disc	ChLG4:8850000-8850500	GLEAN_07194:TC007194:0:inside,GLEAN_07195:TC007195:5575:upstream	2906	2
Tcas	msIMM	imaginal_disc	ChLG4:8850000-8850500	GLEAN_07194:TC007194:0:inside,GLEAN_07195:TC007195:5575:upstream	1585	2
Tcas	PACRC_new	cns	ChLG4:8879250-8879750	GLEAN_07194:TC007194:10517:upstream,GLEAN_07193:TC007193:18913:downstream	1553	2
Tcas	PACRC_new	cns	ChLG4:8879500-8880000	GLEAN_07194:TC007194:10767:upstream,GLEAN_07193:TC007193:18663:downstream	1215	1
Tcas	msHexMCD	dorsal_ectoderm	ChLG4:8886750-8887250	GLEAN_07193:TC007193:11413:downstream,GLEAN_08282:TC008282:15471:upstream	3333	2
Tcas	msIMM	dorsal_ectoderm	ChLG4:8886750-8887250	GLEAN_07193:TC007193:11413:downstream,GLEAN_08282:TC008282:15471:upstream	2408	2
Tcas	PACRC_new	imaginal_disc	ChLG4:8886750-8887250	GLEAN_07193:TC007193:11413:downstream,GLEAN_08282:TC008282:15471:upstream	2045	1
Tcas	msIMM	imaginal_disc.2	ChLG4:8892500-8893000	GLEAN_07193:TC007193:5663:downstream,GLEAN_08282:TC008282:9721:upstream	839	1
Tcas	msHexMCD	ventral_ectoderm	ChLG4:8893750-8894250	GLEAN_07193:TC007193:4413:downstream,GLEAN_08282:TC008282:8471:upstream	1640	1
Tcas	msHexMCD	cns	ChLG4:8893750-8894250	GLEAN_07193:TC007193:4413:downstream,GLEAN_08282:TC008282:8471:upstream	484	1
Tcas	msHexMCD	dorsal_ectoderm	ChLG4:8893750-8894250	GLEAN_07193:TC007193:4413:downstream,GLEAN_08282:TC008282:8471:upstream	1997	1
Tcas	msHexMCD	ectoderm.2	ChLG4:8893750-8894250	GLEAN_07193:TC007193:4413:downstream,GLEAN_08282:TC008282:8471:upstream	866	1
Tcas	msHexMCD	imaginal_disc.2	ChLG4:8893750-8894250	GLEAN_07193:TC007193:4413:downstream,GLEAN_08282:TC008282:8471:upstream	2128	1
Tcas	msHexMCD	imaginal_disc	ChLG4:8893750-8894250	GLEAN_07193:TC007193:4413:downstream,GLEAN_08282:TC008282:8471:upstream	618	1
Tcas	msIMM	cns	ChLG4:8893750-8894250	GLEAN_07193:TC007193:4413:downstream,GLEAN_08282:TC008282:8471:upstream	562	1
Tcas	msIMM	ectoderm.2	ChLG4:8893750-8894250	GLEAN_07193:TC007193:4413:downstream,GLEAN_08282:TC008282:8471:upstream	1020	1
Tcas	msIMM	imaginal_disc.2	ChLG4:8893750-8894250	GLEAN_07193:TC007193:4413:downstream,GLEAN_08282:TC008282:8471:upstream	2116	2
Tcas	msIMM	imaginal_disc	ChLG4:8893750-8894250	GLEAN_07193:TC007193:4413:downstream,GLEAN_08282:TC008282:8471:upstream	814	1
Tcas	PACRC_new	imaginal_disc.2	ChLG4:8893750-8894250	GLEAN_07193:TC007193:4413:downstream,GLEAN_08282:TC008282:8471:upstream	2437	1
Tcas	msHexMCD	ectoderm.2	ChLG4:9206250-9206750	GLEAN_08303:TC008303:0:inside,GLEAN_07167:TC007167:2791:upstream	2452	1
Tcas	msHexMCD	cns	ChLG4:932000-932500	GLEAN_07697:TC007697:0:inside,GLEAN_07798:TC007798:10568:upstream	153	1
Tcas	msIMM	cns	ChLG4:932000-932500	GLEAN_07697:TC007697:0:inside,GLEAN_07798:TC007798:10568:upstream	268	1
Tcas	PACRC_new	cns	ChLG4:932000-932500	GLEAN_07697:TC007697:0:inside,GLEAN_07798:TC007798:10568:upstream	400	1
Tcas	msHexMCD	cns	ChLG4:932250-932750	GLEAN_07697:TC007697:133:upstream,GLEAN_07798:TC007798:10318:upstream	2840	2
Tcas	msIMM	dorsal_ectoderm	ChLG4:9370000-9370500	GLEAN_07163:TC007163:0:inside,GLEAN_07162:TC007162:6845:downstream	1730	2
Tcas	msHexMCD	cns	ChLG5:10458250-10458750	GLEAN_14296:TC014296:0:inside,GLEAN_13513:TC013513:16883:downstream	1424	2
Tcas	PACRC_new	ap	ChLG5:10458250-10458750	GLEAN_14296:TC014296:0:inside,GLEAN_13513:TC013513:16883:downstream	161	1
Tcas	PACRC_new	blastoderm	ChLG5:10458250-10458750	GLEAN_14296:TC014296:0:inside,GLEAN_13513:TC013513:16883:downstream	709	1
Tcas	msIMM	imaginal_disc.2	ChLG5:10462250-10462750	GLEAN_14296:TC014296:2125:downstream,GLEAN_13513:TC013513:12883:downstream	382	2
Tcas	msIMM	imaginal_disc.2	ChLG5:10462500-10463000	GLEAN_14296:TC014296:2375:downstream,GLEAN_13513:TC013513:12633:downstream	185	1
Tcas	msIMM	cns	ChLG5:10464500-10465000	GLEAN_14296:TC014296:4375:downstream,GLEAN_13513:TC013513:10633:downstream	376	1
Tcas	PACRC_new	imaginal_disc.2	ChLG5:10470000-10470500	GLEAN_13513:TC013513:5133:downstream,GLEAN_14296:TC014296:9875:downstream	92	1
Tcas	msIMM	imaginal_disc	ChLG5:10470250-10470750	GLEAN_13513:TC013513:4883:downstream,GLEAN_14296:TC014296:10125:downstream	914	1
Tcas	msIMM	imaginal_disc	ChLG5:10471000-10471500	GLEAN_13513:TC013513:4133:downstream,GLEAN_14296:TC014296:10875:downstream	1253	2
Tcas	PACRC_new	imaginal_disc	ChLG5:10471000-10471500	GLEAN_13513:TC013513:4133:downstream,GLEAN_14296:TC014296:10875:downstream	167	1
Tcas	msHexMCD	ap	ChLG5:10477500-10478000	GLEAN_13513:TC013513:0:inside,GLEAN_13512:TC013512:17132:downstream	1493	1
Tcas	msHexMCD	imaginal_disc.2	ChLG5:10477500-10478000	GLEAN_13513:TC013513:0:inside,GLEAN_13512:TC013512:17132:downstream	517	2
Tcas	msHexMCD	blastoderm	ChLG5:10477500-10478000	GLEAN_13513:TC013513:0:inside,GLEAN_13512:TC013512:17132:downstream	885	1
Tcas	msHexMCD	imaginal_disc	ChLG5:10477500-10478000	GLEAN_13513:TC013513:0:inside,GLEAN_13512:TC013512:17132:downstream	495	2
Tcas	PACRC_new	cns	ChLG5:10477750-10478250	GLEAN_13513:TC013513:0:inside,GLEAN_13512:TC013512:16882:downstream	224	2
Tcas	PACRC_new	imaginal_disc	ChLG5:10491250-10491750	GLEAN_13512:TC013512:3382:downstream,GLEAN_13513:TC013513:4647:upstream	228	2
Tcas	PACRC_new	ectoderm.2	ChLG5:10556000-10556500	GLEAN_13505:TC013505:145:upstream,GLEAN_13504:TC013504:2305:downstream	2529	1
Tcas	msIMM	dorsal_ectoderm	ChLG5:10563500-10564000	GLEAN_13504:TC013504:0:inside,GLEAN_13505:TC013505:7645:upstream	842	2
Tcas	PACRC_new	eye.2	ChLG5:10921500-10922000	GLEAN_13474:TC013474:0:inside,GLEAN_14324:TC014324:2008:downstream	1422	2
Tcas	PACRC_new	imaginal_disc	ChLG5:10924500-10925000	GLEAN_13474:TC013474:0:inside,GLEAN_14324:TC014324:5008:downstream	693	1
Tcas	msHexMCD	cns	ChLG5:11641000-11641500	GLEAN_14350:TC014350:623:upstream,GLEAN_14351:TC014351:3425:upstream	675	1
Tcas	PACRC_new	cns	ChLG5:11641000-11641500	GLEAN_14350:TC014350:623:upstream,GLEAN_14351:TC014351:3425:upstream	1941	2
Tcas	msHexMCD	cns	ChLG5:12612000-12612500	GLEAN_13389:TC013389:0:inside,GLEAN_14410:TC014410:1785:downstream	2150	2
Tcas	msIMM	ventral_ectoderm	ChLG5:12693000-12693500	GLEAN_14424:TC014424:0:inside,GLEAN_14425:TC014425:7704:upstream	415	2
Tcas	msHexMCD	ventral_ectoderm	ChLG5:12700000-12700500	GLEAN_14425:TC014425:704:upstream,GLEAN_14424:TC014424:2506:downstream	78	1
Tcas	msHexMCD	dorsal_ectoderm	ChLG5:12700000-12700500	GLEAN_14425:TC014425:704:upstream,GLEAN_14424:TC014424:2506:downstream	45	1
Tcas	msHexMCD	ectoderm.2	ChLG5:12700000-12700500	GLEAN_14425:TC014425:704:upstream,GLEAN_14424:TC014424:2506:downstream	29	1
Tcas	msHexMCD	ectoderm	ChLG5:12700000-12700500	GLEAN_14425:TC014425:704:upstream,GLEAN_14424:TC014424:2506:downstream	96	1
Tcas	msHexMCD	blastoderm	ChLG5:12700000-12700500	GLEAN_14425:TC014425:704:upstream,GLEAN_14424:TC014424:2506:downstream	207	1
Tcas	msHexMCD	ectoderm.2	ChLG5:12700250-12700750	GLEAN_14425:TC014425:454:upstream,GLEAN_14424:TC014424:2756:downstream	74	2
Tcas	msHexMCD	ectoderm	ChLG5:12700250-12700750	GLEAN_14425:TC014425:454:upstream,GLEAN_14424:TC014424:2756:downstream	107	2
Tcas	msIMM	ectoderm.2	ChLG5:12700250-12700750	GLEAN_14425:TC014425:454:upstream,GLEAN_14424:TC014424:2756:downstream	36	1
Tcas	msIMM	ectoderm	ChLG5:12700250-12700750	GLEAN_14425:TC014425:454:upstream,GLEAN_14424:TC014424:2756:downstream	161	2
Tcas	PACRC_new	ectoderm	ChLG5:12700250-12700750	GLEAN_14425:TC014425:454:upstream,GLEAN_14424:TC014424:2756:downstream	252	2
Tcas	msIMM	ventral_ectoderm	ChLG5:12701000-12701500	GLEAN_14425:TC014425:0:inside,GLEAN_14424:TC014424:3506:downstream	62	1
Tcas	PACRC_new	ventral_ectoderm	ChLG5:12706750-12707250	GLEAN_14425:TC014425:0:inside,GLEAN_14426:TC014426:5402:upstream	1063	2
Tcas	PACRC_new	dorsal_ectoderm	ChLG5:12707250-12707750	GLEAN_14425:TC014425:0:inside,GLEAN_14426:TC014426:4902:upstream	91	1
Tcas	msIMM	dorsal_ectoderm	ChLG5:12707500-12708000	GLEAN_14425:TC014425:0:inside,GLEAN_14426:TC014426:4652:upstream	143	2
Tcas	PACRC_new	dorsal_ectoderm	ChLG5:12707500-12708000	GLEAN_14425:TC014425:0:inside,GLEAN_14426:TC014426:4652:upstream	246	2
Tcas	msHexMCD	blastoderm	ChLG5:12712500-12713000	GLEAN_14426:TC014426:0:inside,GLEAN_14425:TC014425:1793:downstream	317	2
Tcas	msIMM	blastoderm	ChLG5:12712500-12713000	GLEAN_14426:TC014426:0:inside,GLEAN_14425:TC014425:1793:downstream	31	2
Tcas	msIMM	ventral_ectoderm	ChLG5:13019750-13020250	GLEAN_13354:TC013354:632:upstream,GLEAN_13355:TC013355:1973:upstream	104	1
Tcas	msIMM	dv_neurogenicectoderm	ChLG5:13103250-13103750	GLEAN_13347:TC013347:0:inside,GLEAN_14468:TC014468:1827:upstream	210	1
Tcas	msIMM	dv	ChLG5:13104000-13104500	GLEAN_13347:TC013347:0:inside,GLEAN_14468:TC014468:1077:upstream	1506	1
Tcas	msIMM	imaginal_disc	ChLG5:13104000-13104500	GLEAN_13347:TC013347:0:inside,GLEAN_14468:TC014468:1077:upstream	3497	1
Tcas	PACRC_new	imaginal_disc.2	ChLG5:13104250-13104750	GLEAN_13347:TC013347:143:upstream,GLEAN_14468:TC014468:827:upstream	2620	1
Tcas	msHexMCD	eye.2	ChLG5:13104750-13105250	GLEAN_14468:TC014468:327:upstream,GLEAN_13347:TC013347:643:upstream	3684	1
Tcas	msHexMCD	imaginal_disc.2	ChLG5:13104750-13105250	GLEAN_14468:TC014468:327:upstream,GLEAN_13347:TC013347:643:upstream	3770	2
Tcas	PACRC_new	wing.2	ChLG5:13495250-13495750	GLEAN_14474:TC014474:1897:downstream,GLEAN_14473:TC014473:3174:downstream	367	2
Tcas	PACRC_new	ventral_ectoderm	ChLG5:13947250-13947750	GLEAN_13331:TC013331:5990:upstream,GLEAN_14484:TC014484:7598:upstream	734	2
Tcas	msHexMCD	ventral_ectoderm	ChLG5:13947500-13948000	GLEAN_13331:TC013331:6240:upstream,GLEAN_14484:TC014484:7348:upstream	2021	2
Tcas	msHexMCD	wing.2	ChLG5:13947500-13948000	GLEAN_13331:TC013331:6240:upstream,GLEAN_14484:TC014484:7348:upstream	2345	2
Tcas	msHexMCD	dorsal_ectoderm	ChLG5:13948000-13948500	GLEAN_13331:TC013331:6740:upstream,GLEAN_14484:TC014484:6848:upstream	1058	1
Tcas	msHexMCD	ectoderm.2	ChLG5:13948000-13948500	GLEAN_13331:TC013331:6740:upstream,GLEAN_14484:TC014484:6848:upstream	840	1
Tcas	msHexMCD	ectoderm	ChLG5:13948000-13948500	GLEAN_13331:TC013331:6740:upstream,GLEAN_14484:TC014484:6848:upstream	834	1
Tcas	PACRC_new	ectoderm.2	ChLG5:13951000-13951500	GLEAN_14484:TC014484:3848:upstream,GLEAN_13331:TC013331:9740:upstream	1252	2
Tcas	msIMM	ventral_ectoderm	ChLG5:13951250-13951750	GLEAN_14484:TC014484:3598:upstream,GLEAN_13331:TC013331:9990:upstream	1678	1
Tcas	msIMM	ectoderm.2	ChLG5:13963250-13963750	GLEAN_14484:TC014484:0:inside,GLEAN_13330:TC013330:7571:downstream	763	1
Tcas	msIMM	ectoderm	ChLG5:13963250-13963750	GLEAN_14484:TC014484:0:inside,GLEAN_13330:TC013330:7571:downstream	1291	2
Tcas	PACRC_new	dorsal_ectoderm	ChLG5:13966500-13967000	GLEAN_14484:TC014484:0:inside,GLEAN_13330:TC013330:4321:downstream	196	1
Tcas	PACRC_new	ectoderm.2	ChLG5:14134500-14135000	GLEAN_13311:TC013311:0:inside,GLEAN_13310:TC013310:2503:downstream	2235	1
Tcas	PACRC_new	ectoderm	ChLG5:14134500-14135000	GLEAN_13311:TC013311:0:inside,GLEAN_13310:TC013310:2503:downstream	752	1
Tcas	msIMM	dorsal_ectoderm	ChLG5:14140500-14141000	GLEAN_13310:TC013310:0:inside,GLEAN_13309:TC013309:2460:downstream	2137	1
Tcas	PACRC_new	wing.2	ChLG5:14150250-14150750	GLEAN_13309:TC013309:3269:upstream,GLEAN_14496:TC014496:3435:upstream	3711	1
Tcas	PACRC_new	cns	ChLG5:14632750-14633250	GLEAN_14543:TC014543:702:upstream,GLEAN_13263:TC013263:8936:upstream	3325	2
Tcas	msHexMCD	ectoderm.2	ChLG5:14826500-14827000	GLEAN_13245:TC013245:0:inside,GLEAN_14555:TC014555:3914:downstream	1202	1
Tcas	msIMM	ectoderm.2	ChLG5:14826500-14827000	GLEAN_13245:TC013245:0:inside,GLEAN_14555:TC014555:3914:downstream	2146	1
Tcas	msIMM	ectoderm.2	ChLG5:14826750-14827250	GLEAN_13245:TC013245:201:upstream,GLEAN_14555:TC014555:4164:downstream	3200	2
Tcas	msHexMCD	ap	ChLG5:14829500-14830000	GLEAN_13245:TC013245:2951:upstream,GLEAN_14555:TC014555:6914:downstream	188	2
Tcas	msHexMCD	blastoderm	ChLG5:14829500-14830000	GLEAN_13245:TC013245:2951:upstream,GLEAN_14555:TC014555:6914:downstream	828	1
Tcas	PACRC_new	ap	ChLG5:14829500-14830000	GLEAN_13245:TC013245:2951:upstream,GLEAN_14555:TC014555:6914:downstream	967	2
Tcas	PACRC_new	blastoderm	ChLG5:14829500-14830000	GLEAN_13245:TC013245:2951:upstream,GLEAN_14555:TC014555:6914:downstream	148	1
Tcas	PACRC_new	mesectoderm	ChLG5:14829750-14830250	GLEAN_13245:TC013245:3201:upstream,GLEAN_14555:TC014555:7164:downstream	827	2
Tcas	msHexMCD	eye.2	ChLG5:15034250-15034750	GLEAN_13232:TC013232:0:inside,GLEAN_14566:TC014566:0:inside	641	2
Tcas	msIMM	eye.2	ChLG5:15034250-15034750	GLEAN_13232:TC013232:0:inside,GLEAN_14566:TC014566:0:inside	725	2
Tcas	PACRC_new	wing.2	ChLG5:15034250-15034750	GLEAN_13232:TC013232:0:inside,GLEAN_14566:TC014566:0:inside	400	2
Tcas	PACRC_new	imaginal_disc	ChLG5:15034250-15034750	GLEAN_13232:TC013232:0:inside,GLEAN_14566:TC014566:0:inside	255	2
Tcas	msHexMCD	wing.2	ChLG5:15044250-15044750	GLEAN_14566:TC014566:0:inside,GLEAN_13232:TC013232:7134:upstream	572	2
Tcas	msHexMCD	imaginal_disc.2	ChLG5:15044250-15044750	GLEAN_14566:TC014566:0:inside,GLEAN_13232:TC013232:7134:upstream	476	2
Tcas	msHexMCD	imaginal_disc	ChLG5:15044250-15044750	GLEAN_14566:TC014566:0:inside,GLEAN_13232:TC013232:7134:upstream	269	2
Tcas	msIMM	wing.2	ChLG5:15055250-15055750	GLEAN_14566:TC014566:0:inside,GLEAN_14567:TC014567:15598:upstream	303	1
Tcas	msIMM	imaginal_disc.2	ChLG5:15055250-15055750	GLEAN_14566:TC014566:0:inside,GLEAN_14567:TC014567:15598:upstream	140	1
Tcas	msIMM	imaginal_disc	ChLG5:15055250-15055750	GLEAN_14566:TC014566:0:inside,GLEAN_14567:TC014567:15598:upstream	241	2
Tcas	PACRC_new	eye.2	ChLG5:15055250-15055750	GLEAN_14566:TC014566:0:inside,GLEAN_14567:TC014567:15598:upstream	579	1
Tcas	msHexMCD	wing.2	ChLG5:15055500-15056000	GLEAN_14566:TC014566:0:inside,GLEAN_14567:TC014567:15348:upstream	512	1
Tcas	msHexMCD	imaginal_disc.2	ChLG5:15055500-15056000	GLEAN_14566:TC014566:0:inside,GLEAN_14567:TC014567:15348:upstream	253	1
Tcas	msHexMCD	imaginal_disc	ChLG5:15055500-15056000	GLEAN_14566:TC014566:0:inside,GLEAN_14567:TC014567:15348:upstream	225	1
Tcas	msIMM	imaginal_disc.2	ChLG5:15055500-15056000	GLEAN_14566:TC014566:0:inside,GLEAN_14567:TC014567:15348:upstream	178	2
Tcas	msIMM	imaginal_disc	ChLG5:15055500-15056000	GLEAN_14566:TC014566:0:inside,GLEAN_14567:TC014567:15348:upstream	184	1
Tcas	PACRC_new	wing.2	ChLG5:15055500-15056000	GLEAN_14566:TC014566:0:inside,GLEAN_14567:TC014567:15348:upstream	324	1
Tcas	msIMM	eye.2	ChLG5:15058000-15058500	GLEAN_14566:TC014566:0:inside,GLEAN_14567:TC014567:12848:upstream	585	1
Tcas	msHexMCD	eye.2	ChLG5:15062500-15063000	GLEAN_14566:TC014566:0:inside,GLEAN_14567:TC014567:8348:upstream	617	1
Tcas	msHexMCD	dv	ChLG5:15240000-15240500	GLEAN_13221:TC013221:0:inside,GLEAN_14577:TC014577:1355:downstream	219	2
Tcas	msIMM	dv	ChLG5:15240000-15240500	GLEAN_13221:TC013221:0:inside,GLEAN_14577:TC014577:1355:downstream	370	1
Tcas	PACRC_new	somatic_muscle	ChLG5:15723000-15723500	GLEAN_14599:TC014599:517:upstream,GLEAN_14598:TC014598:10564:downstream	708	1
Tcas	msIMM	dv_neurogenicectoderm	ChLG5:16309250-16309750	GLEAN_13167:TC013167:0:inside,GLEAN_14648:TC014648:1523:upstream	3315	1
Tcas	PACRC_new	ventral_ectoderm	ChLG5:16339500-16340000	GLEAN_13166:TC013166:7254:upstream,GLEAN_13165:TC013165:8948:downstream	466	1
Tcas	msHexMCD	ectoderm.2	ChLG5:16365750-16366250	GLEAN_13165:TC013165:2302:upstream,GLEAN_13164:TC013164:15935:downstream	1574	1
Tcas	msHexMCD	ectoderm	ChLG5:16365750-16366250	GLEAN_13165:TC013165:2302:upstream,GLEAN_13164:TC013164:15935:downstream	3889	1
Tcas	msIMM	ectoderm.2	ChLG5:16365750-16366250	GLEAN_13165:TC013165:2302:upstream,GLEAN_13164:TC013164:15935:downstream	449	1
Tcas	PACRC_new	ventral_ectoderm	ChLG5:16372000-16372500	GLEAN_13165:TC013165:8552:upstream,GLEAN_13164:TC013164:9685:downstream	738	2
Tcas	PACRC_new	ectoderm.2	ChLG5:16372250-16372750	GLEAN_13165:TC013165:8802:upstream,GLEAN_13164:TC013164:9435:downstream	1103	2
Tcas	PACRC_new	ap	ChLG5:16382750-16383250	GLEAN_13164:TC013164:659:upstream,GLEAN_13163:TC013163:16487:downstream	158	1
Tcas	msHexMCD	ventral_ectoderm	ChLG5:16388750-16389250	GLEAN_13164:TC013164:6659:upstream,GLEAN_13163:TC013163:10487:downstream	2405	2
Tcas	msHexMCD	mesectoderm	ChLG5:16388750-16389250	GLEAN_13164:TC013164:6659:upstream,GLEAN_13163:TC013163:10487:downstream	994	2
Tcas	PACRC_new	ectoderm.2	ChLG5:16388750-16389250	GLEAN_13164:TC013164:6659:upstream,GLEAN_13163:TC013163:10487:downstream	929	2
Tcas	PACRC_new	blastoderm	ChLG5:16388750-16389250	GLEAN_13164:TC013164:6659:upstream,GLEAN_13163:TC013163:10487:downstream	1563	2
Tcas	msHexMCD	dorsal_ectoderm	ChLG5:16389000-16389500	GLEAN_13164:TC013164:6909:upstream,GLEAN_13163:TC013163:10237:downstream	1591	2
Tcas	msHexMCD	ectoderm.2	ChLG5:16389000-16389500	GLEAN_13164:TC013164:6909:upstream,GLEAN_13163:TC013163:10237:downstream	2602	2
Tcas	msIMM	ventral_ectoderm	ChLG5:16389250-16389750	GLEAN_13164:TC013164:7159:upstream,GLEAN_13163:TC013163:9987:downstream	955	1
Tcas	msIMM	dorsal_ectoderm	ChLG5:16389250-16389750	GLEAN_13164:TC013164:7159:upstream,GLEAN_13163:TC013163:9987:downstream	614	2
Tcas	msHexMCD	ap	ChLG5:16391500-16392000	GLEAN_13163:TC013163:7737:downstream,GLEAN_13164:TC013164:9409:upstream	552	1	Tcas_D_1
Tcas	msHexMCD	blastoderm	ChLG5:16391500-16392000	GLEAN_13163:TC013163:7737:downstream,GLEAN_13164:TC013164:9409:upstream	713	1	Tcas_D_1
Tcas	msIMM	blastoderm	ChLG5:16391500-16392000	GLEAN_13163:TC013163:7737:downstream,GLEAN_13164:TC013164:9409:upstream	395	2	Tcas_D_1
Tcas	PACRC_new	dorsal_ectoderm	ChLG5:16391500-16392000	GLEAN_13163:TC013163:7737:downstream,GLEAN_13164:TC013164:9409:upstream	2011	2	Tcas_D_1
Tcas	PACRC_new	ectoderm	ChLG5:16391500-16392000	GLEAN_13163:TC013163:7737:downstream,GLEAN_13164:TC013164:9409:upstream	740	2	Tcas_D_1
Tcas	PACRC_new	dv_neurogenicectoderm	ChLG5:16402750-16403250	GLEAN_13163:TC013163:2860:upstream,GLEAN_14650:TC014650:11975:upstream	2267	2
Tcas	msHexMCD	ventral_ectoderm	ChLG5:16403000-16403500	GLEAN_13163:TC013163:3110:upstream,GLEAN_14650:TC014650:11725:upstream	1733	1
Tcas	PACRC_new	ectoderm	ChLG5:16408500-16409000	GLEAN_14650:TC014650:6225:upstream,GLEAN_13163:TC013163:8610:upstream	600	1
Tcas	msIMM	cns	ChLG5:16549750-16550250	GLEAN_14657:TC014657:7167:upstream,GLEAN_14658:TC014658:19026:upstream	577	1
Tcas	msIMM	wing.2	ChLG5:16552500-16553000	GLEAN_14657:TC014657:4417:upstream,GLEAN_14658:TC014658:16276:upstream	746	1
Tcas	msIMM	imaginal_disc.2	ChLG5:16552500-16553000	GLEAN_14657:TC014657:4417:upstream,GLEAN_14658:TC014658:16276:upstream	1281	1
Tcas	PACRC_new	dv	ChLG5:16559250-16559750	GLEAN_14657:TC014657:2187:downstream,GLEAN_14658:TC014658:9526:upstream	1928	2
Tcas	msIMM	dorsal_ectoderm	ChLG5:16563500-16564000	GLEAN_14658:TC014658:5276:upstream,GLEAN_14657:TC014657:6437:downstream	998	2
Tcas	PACRC_new	ventral_ectoderm	ChLG5:16563500-16564000	GLEAN_14658:TC014658:5276:upstream,GLEAN_14657:TC014657:6437:downstream	42	1
Tcas	msIMM	imaginal_disc.2	ChLG5:16563750-16564250	GLEAN_14658:TC014658:5026:upstream,GLEAN_14657:TC014657:6687:downstream	1516	2
Tcas	msIMM	ectoderm.2	ChLG5:16564000-16564500	GLEAN_14658:TC014658:4776:upstream,GLEAN_13158:TC013158:6628:downstream	1881	1
Tcas	msIMM	ectoderm	ChLG5:16564000-16564500	GLEAN_14658:TC014658:4776:upstream,GLEAN_13158:TC013158:6628:downstream	1003	2
Tcas	msIMM	imaginal_disc	ChLG5:16564000-16564500	GLEAN_14658:TC014658:4776:upstream,GLEAN_13158:TC013158:6628:downstream	824	1
Tcas	msIMM	ectoderm	ChLG5:16564250-16564750	GLEAN_14658:TC014658:4526:upstream,GLEAN_13158:TC013158:6378:downstream	482	1
Tcas	msHexMCD	ventral_ectoderm	ChLG5:16565500-16566000	GLEAN_14658:TC014658:3276:upstream,GLEAN_13158:TC013158:5128:downstream	1856	2
Tcas	msHexMCD	dorsal_ectoderm	ChLG5:16565500-16566000	GLEAN_14658:TC014658:3276:upstream,GLEAN_13158:TC013158:5128:downstream	1382	2
Tcas	PACRC_new	wing.2	ChLG5:16565500-16566000	GLEAN_14658:TC014658:3276:upstream,GLEAN_13158:TC013158:5128:downstream	1409	2
Tcas	PACRC_new	dorsal_ectoderm	ChLG5:16565500-16566000	GLEAN_14658:TC014658:3276:upstream,GLEAN_13158:TC013158:5128:downstream	22	1
Tcas	PACRC_new	ectoderm.2	ChLG5:16565500-16566000	GLEAN_14658:TC014658:3276:upstream,GLEAN_13158:TC013158:5128:downstream	381	1
Tcas	PACRC_new	mesectoderm	ChLG5:16565500-16566000	GLEAN_14658:TC014658:3276:upstream,GLEAN_13158:TC013158:5128:downstream	279	2
Tcas	PACRC_new	dorsal_ectoderm	ChLG5:16565750-16566250	GLEAN_14658:TC014658:3026:upstream,GLEAN_13158:TC013158:4878:downstream	640	2
Tcas	msHexMCD	wing.2	ChLG5:16568250-16568750	GLEAN_14658:TC014658:526:upstream,GLEAN_13158:TC013158:2378:downstream	958	1
Tcas	msHexMCD	ectoderm.2	ChLG5:16568250-16568750	GLEAN_14658:TC014658:526:upstream,GLEAN_13158:TC013158:2378:downstream	1004	1
Tcas	msHexMCD	ectoderm	ChLG5:16568250-16568750	GLEAN_14658:TC014658:526:upstream,GLEAN_13158:TC013158:2378:downstream	1017	2
Tcas	msHexMCD	imaginal_disc.2	ChLG5:16568250-16568750	GLEAN_14658:TC014658:526:upstream,GLEAN_13158:TC013158:2378:downstream	1177	1
Tcas	msHexMCD	imaginal_disc	ChLG5:16568250-16568750	GLEAN_14658:TC014658:526:upstream,GLEAN_13158:TC013158:2378:downstream	1374	1
Tcas	msIMM	ectoderm.2	ChLG5:16568250-16568750	GLEAN_14658:TC014658:526:upstream,GLEAN_13158:TC013158:2378:downstream	2102	2
Tcas	PACRC_new	eye.2	ChLG5:16572000-16572500	GLEAN_14658:TC014658:0:inside,GLEAN_13158:TC013158:1121:upstream	1637	2
Tcas	PACRC_new	ventral_ectoderm	ChLG5:16576250-16576750	GLEAN_14658:TC014658:0:inside,GLEAN_13157:TC013157:4125:downstream	357	2
Tcas	PACRC_new	endoderm	ChLG5:16578000-16578500	GLEAN_14658:TC014658:0:inside,GLEAN_13157:TC013157:2375:downstream	181	2
Tcas	PACRC_new	dv_neurogenicectoderm	ChLG5:16580500-16581000	GLEAN_14658:TC014658:0:inside,GLEAN_13157:TC013157:0:inside	716	2
Tcas	PACRC_new	mesectoderm	ChLG5:16580500-16581000	GLEAN_14658:TC014658:0:inside,GLEAN_13157:TC013157:0:inside	159	1
Tcas	PACRC_new	imaginal_disc	ChLG5:16580750-16581250	GLEAN_14658:TC014658:0:inside,GLEAN_13157:TC013157:0:inside	1711	2
Tcas	msHexMCD	mesectoderm	ChLG5:16584250-16584750	GLEAN_14658:TC014658:0:inside,GLEAN_13157:TC013157:1425:upstream	1151	2
Tcas	msHexMCD	ventral_ectoderm	ChLG5:16584500-16585000	GLEAN_14658:TC014658:0:inside,GLEAN_13157:TC013157:1675:upstream	1736	1
Tcas	msHexMCD	wing.2	ChLG5:16584500-16585000	GLEAN_14658:TC014658:0:inside,GLEAN_13157:TC013157:1675:upstream	1327	2
Tcas	msIMM	ventral_ectoderm	ChLG5:16584500-16585000	GLEAN_14658:TC014658:0:inside,GLEAN_13157:TC013157:1675:upstream	424	1
Tcas	msIMM	wing.2	ChLG5:16584500-16585000	GLEAN_14658:TC014658:0:inside,GLEAN_13157:TC013157:1675:upstream	758	2
Tcas	msHexMCD	dorsal_ectoderm	ChLG5:16587000-16587500	GLEAN_14658:TC014658:0:inside,GLEAN_13157:TC013157:4175:upstream	1260	1
Tcas	msIMM	dorsal_ectoderm	ChLG5:16587000-16587500	GLEAN_14658:TC014658:0:inside,GLEAN_13157:TC013157:4175:upstream	406	1
Tcas	PACRC_new	cns	ChLG5:16587000-16587500	GLEAN_14658:TC014658:0:inside,GLEAN_13157:TC013157:4175:upstream	856	1
Tcas	PACRC_new	dv_neurogenicectoderm	ChLG5:16587000-16587500	GLEAN_14658:TC014658:0:inside,GLEAN_13157:TC013157:4175:upstream	456	1
Tcas	PACRC_new	ectoderm.2	ChLG5:16587000-16587500	GLEAN_14658:TC014658:0:inside,GLEAN_13157:TC013157:4175:upstream	584	2
Tcas	PACRC_new	ectoderm	ChLG5:16587000-16587500	GLEAN_14658:TC014658:0:inside,GLEAN_13157:TC013157:4175:upstream	208	1
Tcas	PACRC_new	imaginal_disc.2	ChLG5:16587000-16587500	GLEAN_14658:TC014658:0:inside,GLEAN_13157:TC013157:4175:upstream	216	2
Tcas	PACRC_new	eye.2	ChLG5:16587250-16587750	GLEAN_14658:TC014658:0:inside,GLEAN_14659:TC014659:4171:upstream	1567	1
Tcas	PACRC_new	wing.2	ChLG5:16587250-16587750	GLEAN_14658:TC014658:0:inside,GLEAN_14659:TC014659:4171:upstream	1107	1
Tcas	PACRC_new	ectoderm	ChLG5:16587250-16587750	GLEAN_14658:TC014658:0:inside,GLEAN_14659:TC014659:4171:upstream	414	2
Tcas	PACRC_new	imaginal_disc.2	ChLG5:16587250-16587750	GLEAN_14658:TC014658:0:inside,GLEAN_14659:TC014659:4171:upstream	82	1
Tcas	PACRC_new	imaginal_disc	ChLG5:16587250-16587750	GLEAN_14658:TC014658:0:inside,GLEAN_14659:TC014659:4171:upstream	747	1
Tcas	msHexMCD	endoderm	ChLG5:16589250-16589750	GLEAN_14658:TC014658:0:inside,GLEAN_14659:TC014659:2171:upstream	368	2
Tcas	msHexMCD	eye.2	ChLG5:16589250-16589750	GLEAN_14658:TC014658:0:inside,GLEAN_14659:TC014659:2171:upstream	1792	1
Tcas	msHexMCD	imaginal_disc.2	ChLG5:16589250-16589750	GLEAN_14658:TC014658:0:inside,GLEAN_14659:TC014659:2171:upstream	1356	2
Tcas	msIMM	endoderm	ChLG5:16589500-16590000	GLEAN_14658:TC014658:73:downstream,GLEAN_14659:TC014659:1921:upstream	515	1
Tcas	msIMM	mesectoderm	ChLG5:16591500-16592000	GLEAN_14659:TC014659:0:inside,GLEAN_14658:TC014658:2073:downstream	3430	2
Tcas	PACRC_new	imaginal_disc	ChLG5:17102750-17103250	GLEAN_14702:TC014702:11967:downstream,GLEAN_14703:TC014703:18615:upstream	3918	1
Tcas	msHexMCD	ap	ChLG5:17284000-17284500	GLEAN_14715:TC014715:4863:upstream,GLEAN_14714:TC014714:5686:downstream	690	1
Tcas	msHexMCD	blastoderm	ChLG5:17284000-17284500	GLEAN_14715:TC014715:4863:upstream,GLEAN_14714:TC014714:5686:downstream	509	2
Tcas	msIMM	ap	ChLG5:17284000-17284500	GLEAN_14715:TC014715:4863:upstream,GLEAN_14714:TC014714:5686:downstream	115	1
Tcas	msIMM	blastoderm	ChLG5:17284000-17284500	GLEAN_14715:TC014715:4863:upstream,GLEAN_14714:TC014714:5686:downstream	75	1
Tcas	msHexMCD	ventral_ectoderm	ChLG5:17284250-17284750	GLEAN_14715:TC014715:4613:upstream,GLEAN_14714:TC014714:5936:downstream	1573	1
Tcas	msHexMCD	mesectoderm	ChLG5:17284250-17284750	GLEAN_14715:TC014715:4613:upstream,GLEAN_14714:TC014714:5936:downstream	447	1
Tcas	msHexMCD	ap	ChLG5:17284250-17284750	GLEAN_14715:TC014715:4613:upstream,GLEAN_14714:TC014714:5936:downstream	955	2
Tcas	msHexMCD	blastoderm	ChLG5:17284250-17284750	GLEAN_14715:TC014715:4613:upstream,GLEAN_14714:TC014714:5936:downstream	391	1
Tcas	msIMM	blastoderm	ChLG5:17284250-17284750	GLEAN_14715:TC014715:4613:upstream,GLEAN_14714:TC014714:5936:downstream	644	2
Tcas	PACRC_new	mesectoderm	ChLG5:17284250-17284750	GLEAN_14715:TC014715:4613:upstream,GLEAN_14714:TC014714:5936:downstream	669	1
Tcas	msHexMCD	mesectoderm	ChLG5:17293000-17293500	GLEAN_14715:TC014715:0:inside,GLEAN_14716:TC014716:6791:upstream	687	2
Tcas	PACRC_new	ectoderm.2	ChLG5:17293250-17293750	GLEAN_14715:TC014715:0:inside,GLEAN_14716:TC014716:6541:upstream	940	2
Tcas	msIMM	mesectoderm	ChLG5:17296750-17297250	GLEAN_14715:TC014715:0:inside,GLEAN_14716:TC014716:3041:upstream	671	2
Tcas	msIMM	mesectoderm	ChLG5:17297000-17297500	GLEAN_14715:TC014715:0:inside,GLEAN_14716:TC014716:2791:upstream	644	1
Tcas	PACRC_new	wing.2	ChLG5:17318000-17318500	GLEAN_13103:TC013103:0:inside,GLEAN_14718:TC014718:10684:downstream	3677	2
Tcas	PACRC_new	imaginal_disc	ChLG5:17318000-17318500	GLEAN_13103:TC013103:0:inside,GLEAN_14718:TC014718:10684:downstream	1688	1
Tcas	msHexMCD	wing.2	ChLG5:17326750-17327250	GLEAN_13103:TC013103:0:inside,GLEAN_13102:TC013102:4926:downstream	2889	2
Tcas	msHexMCD	imaginal_disc.2	ChLG5:17331750-17332250	GLEAN_13102:TC013102:0:inside,GLEAN_13103:TC013103:2961:upstream	3911	2
Tcas	msHexMCD	imaginal_disc	ChLG5:17331750-17332250	GLEAN_13102:TC013102:0:inside,GLEAN_13103:TC013103:2961:upstream	2089	1
Tcas	PACRC_new	cns	ChLG5:17670250-17670750	GLEAN_14729:TC014729:0:inside,GLEAN_13086:TC013086:7336:upstream	842	2
Tcas	msHexMCD	dorsal_ectoderm	ChLG5:17768750-17769250	GLEAN_13079:TC013079:5187:downstream,GLEAN_14734:TC014734:5218:upstream	874	2
Tcas	msIMM	cns	ChLG5:17795250-17795750	GLEAN_14738:TC014738:2196:downstream,GLEAN_13076:TC013076:5106:upstream	1948	1
Tcas	msHexMCD	dv	ChLG5:17810000-17810500	GLEAN_14741:TC014741:0:inside,GLEAN_14740:TC014740:4345:downstream	2316	1
Tcas	msHexMCD	dv_neurogenicectoderm	ChLG5:17811750-17812250	GLEAN_14741:TC014741:0:inside,GLEAN_14740:TC014740:6095:downstream	1588	1
Tcas	msHexMCD	blastoderm	ChLG5:17811750-17812250	GLEAN_14741:TC014741:0:inside,GLEAN_14740:TC014740:6095:downstream	3210	1
Tcas	PACRC_new	dv	ChLG5:17811750-17812250	GLEAN_14741:TC014741:0:inside,GLEAN_14740:TC014740:6095:downstream	158	1
Tcas	PACRC_new	dv_neurogenicectoderm	ChLG5:17811750-17812250	GLEAN_14741:TC014741:0:inside,GLEAN_14740:TC014740:6095:downstream	1079	1
Tcas	msIMM	ap	ChLG5:17813500-17814000	GLEAN_14741:TC014741:0:inside,GLEAN_14740:TC014740:7845:downstream	1574	2
Tcas	PACRC_new	ectoderm	ChLG5:17816750-17817250	GLEAN_14741:TC014741:0:inside,GLEAN_14740:TC014740:11095:downstream	124	1
Tcas	msIMM	dv_neurogenicectoderm	ChLG5:17820000-17820500	GLEAN_14741:TC014741:0:inside,GLEAN_14740:TC014740:14345:downstream	1296	2
Tcas	msHexMCD	ventral_ectoderm	ChLG5:17826500-17827000	GLEAN_14741:TC014741:5805:downstream,GLEAN_14742:TC014742:12188:upstream	1539	2
Tcas	PACRC_new	ap	ChLG5:17826500-17827000	GLEAN_14741:TC014741:5805:downstream,GLEAN_14742:TC014742:12188:upstream	955	1
Tcas	PACRC_new	dv_neurogenicectoderm	ChLG5:17991500-17992000	GLEAN_14752:TC014752:0:inside,GLEAN_14751:TC014751:3402:downstream	1160	1
Tcas	msIMM	dv	ChLG5:18380250-18380750	GLEAN_13054:TC013054:4206:downstream,GLEAN_13055:TC013055:10939:upstream	1273	1
Tcas	PACRC_new	cns	ChLG5:1848000-1848500	GLEAN_10914:TC010914:0:inside,GLEAN_10924:TC010924:2552:upstream	1183	1
Tcas	msIMM	blastoderm	ChLG5:1861750-1862250	GLEAN_10913:TC010913:0:inside,GLEAN_10924:TC010924:10174:downstream	1840	2
Tcas	msIMM	dorsal_ectoderm	ChLG5:18624250-18624750	GLEAN_13030:TC013030:0:inside,GLEAN_13031:TC013031:3501:upstream	2752	1
Tcas	msIMM	ectoderm.2	ChLG5:18624250-18624750	GLEAN_13030:TC013030:0:inside,GLEAN_13031:TC013031:3501:upstream	1171	1
Tcas	msIMM	endoderm	ChLG5:18778250-18778750	GLEAN_14788:TC014788:0:inside,GLEAN_13019:TC013019:1182:downstream	3069	1
Tcas	msIMM	ventral_ectoderm	ChLG5:3432500-3433000	GLEAN_13932:TC013932:0:inside,GLEAN_13931:TC013931:763:downstream	2682	2
Tcas	PACRC_new	dv_neurogenicectoderm	ChLG5:3481750-3482250	GLEAN_13940:TC013940:773:upstream,GLEAN_13939:TC013939:1407:downstream	1665	2
Tcas	PACRC_new	ectoderm.2	ChLG5:3663000-3663500	GLEAN_13857:TC013857:3916:upstream,GLEAN_13858:TC013858:10117:upstream	2936	2
Tcas	PACRC_new	ectoderm.2	ChLG5:3664750-3665250	GLEAN_13857:TC013857:5666:upstream,GLEAN_13858:TC013858:11867:upstream	2457	1
Tcas	msHexMCD	dorsal_ectoderm	ChLG5:4810250-4810750	GLEAN_13813:TC013813:0:inside,GLEAN_13812:TC013812:5229:downstream	1077	1
Tcas	msHexMCD	ectoderm	ChLG5:4810250-4810750	GLEAN_13813:TC013813:0:inside,GLEAN_13812:TC013812:5229:downstream	3623	2
Tcas	PACRC_new	dorsal_ectoderm	ChLG5:4810250-4810750	GLEAN_13813:TC013813:0:inside,GLEAN_13812:TC013812:5229:downstream	1299	2
Tcas	PACRC_new	ectoderm.2	ChLG5:4810250-4810750	GLEAN_13813:TC013813:0:inside,GLEAN_13812:TC013812:5229:downstream	1376	1
Tcas	msHexMCD	ectoderm.2	ChLG5:4810500-4811000	GLEAN_13813:TC013813:0:inside,GLEAN_13812:TC013812:4979:downstream	3176	1
Tcas	PACRC_new	dorsal_ectoderm	ChLG5:4810500-4811000	GLEAN_13813:TC013813:0:inside,GLEAN_13812:TC013812:4979:downstream	1197	1
Tcas	PACRC_new	ectoderm	ChLG5:4810500-4811000	GLEAN_13813:TC013813:0:inside,GLEAN_13812:TC013812:4979:downstream	1789	2
Tcas	PACRC_new	ectoderm	ChLG5:4819000-4819500	GLEAN_13812:TC013812:0:inside,GLEAN_13813:TC013813:8494:upstream	1222	1
Tcas	msHexMCD	ectoderm	ChLG5:4819250-4819750	GLEAN_13812:TC013812:0:inside,GLEAN_13813:TC013813:8744:upstream	3183	1
Tcas	msIMM	ectoderm.2	ChLG5:4819250-4819750	GLEAN_13812:TC013812:0:inside,GLEAN_13813:TC013813:8744:upstream	3265	1
Tcas	msIMM	ectoderm	ChLG5:4819250-4819750	GLEAN_13812:TC013812:0:inside,GLEAN_13813:TC013813:8744:upstream	1178	1
Tcas	msHexMCD	ectoderm.2	ChLG5:4899000-4899500	GLEAN_13996:TC013996:0:inside,GLEAN_13806:TC013806:10186:downstream	277	1
Tcas	msIMM	ectoderm.2	ChLG5:4899000-4899500	GLEAN_13996:TC013996:0:inside,GLEAN_13806:TC013806:10186:downstream	234	1
Tcas	PACRC_new	ectoderm.2	ChLG5:4899000-4899500	GLEAN_13996:TC013996:0:inside,GLEAN_13806:TC013806:10186:downstream	1220	1
Tcas	PACRC_new	ectoderm.2	ChLG5:4899250-4899750	GLEAN_13996:TC013996:0:inside,GLEAN_13806:TC013806:9936:downstream	2633	2
Tcas	msIMM	eye.2	ChLG5:4951000-4951500	GLEAN_13804:TC013804:0:inside,GLEAN_13803:TC013803:4055:downstream	1133	1
Tcas	msHexMCD	cns	ChLG5:4963250-4963750	GLEAN_13803:TC013803:0:inside,GLEAN_14000:TC014000:4369:upstream	3817	1
Tcas	PACRC_new	eye.2	ChLG5:5276000-5276500	GLEAN_14012:TC014012:505:upstream,GLEAN_14011:TC014011:4385:downstream	3512	2
Tcas	msIMM	dorsal_ectoderm	ChLG5:527750-528250	GLEAN_13892:TC013892:0:inside,GLEAN_13910:TC013910:11439:upstream	1574	1
Tcas	msIMM	eye.2	ChLG5:5283000-5283500	GLEAN_14012:TC014012:0:inside,GLEAN_14011:TC014011:11385:downstream	778	2
Tcas	msHexMCD	ap	ChLG5:5345250-5345750	GLEAN_13783:TC013783:0:inside,GLEAN_13784:TC013784:5610:upstream	3549	1
Tcas	PACRC_new	cns	ChLG5:5525500-5526000	GLEAN_14022:TC014022:3262:upstream,GLEAN_14023:TC014023:7506:upstream	902	1
Tcas	PACRC_new	imaginal_disc	ChLG5:5525500-5526000	GLEAN_14022:TC014022:3262:upstream,GLEAN_14023:TC014023:7506:upstream	1667	1
Tcas	PACRC_new	ectoderm.2	ChLG5:572750-573250	GLEAN_13911:TC013911:7036:upstream,GLEAN_13891:TC013891:18807:downstream	2816	1
Tcas	PACRC_new	ectoderm	ChLG5:572750-573250	GLEAN_13911:TC013911:7036:upstream,GLEAN_13891:TC013891:18807:downstream	322	1
Tcas	msIMM	dv_neurogenicectoderm	ChLG5:5734000-5734500	GLEAN_13766:TC013766:0:inside,GLEAN_14036-OG3918:GLEAN_14036:4733:downstream	782	1
Tcas	msHexMCD	dv_neurogenicectoderm	ChLG5:5797750-5798250	GLEAN_13764:TC013764:238:downstream,GLEAN_14039:TC014039:1101:upstream	3472	1
Tcas	msIMM	dorsal_ectoderm	ChLG5:5797750-5798250	GLEAN_13764:TC013764:238:downstream,GLEAN_14039:TC014039:1101:upstream	1168	1
Tcas	msIMM	dv_neurogenicectoderm	ChLG5:5797750-5798250	GLEAN_13764:TC013764:238:downstream,GLEAN_14039:TC014039:1101:upstream	1896	2
Tcas	msIMM	ectoderm.2	ChLG5:5797750-5798250	GLEAN_13764:TC013764:238:downstream,GLEAN_14039:TC014039:1101:upstream	1109	1
Tcas	msHexMCD	dv	ChLG5:5799250-5799750	GLEAN_14039:TC014039:0:inside,GLEAN_13764:TC013764:978:upstream	2106	2
Tcas	PACRC_new	ventral_ectoderm	ChLG5:5799250-5799750	GLEAN_14039:TC014039:0:inside,GLEAN_13764:TC013764:978:upstream	376	1
Tcas	PACRC_new	dv_neurogenicectoderm	ChLG5:5799250-5799750	GLEAN_14039:TC014039:0:inside,GLEAN_13764:TC013764:978:upstream	1074	1
Tcas	msIMM	ectoderm.2	ChLG5:5802250-5802750	GLEAN_14039:TC014039:0:inside,GLEAN_13764:TC013764:3978:upstream	1202	2
Tcas	msHexMCD	dorsal_ectoderm	ChLG5:5805000-5805500	GLEAN_14039:TC014039:0:inside,GLEAN_13763:TC013763:4923:downstream	3039	1
Tcas	msHexMCD	mesectoderm	ChLG5:5806000-5806500	GLEAN_14039:TC014039:0:inside,GLEAN_13763:TC013763:3923:downstream	3518	2
Tcas	msIMM	endoderm	ChLG5:5906750-5907250	GLEAN_13759:TC013759:558:upstream,GLEAN_14042:TC014042:1746:downstream	3226	2
Tcas	msIMM	dv_neurogenicectoderm	ChLG5:6335750-6336250	GLEAN_14065:TC014065:176:upstream,GLEAN_14064:TC014064:1523:downstream	1705	2
Tcas	msHexMCD	dv	ChLG5:6343750-6344250	GLEAN_14065:TC014065:6814:downstream,GLEAN_14064:TC014064:9523:downstream	952	2
Tcas	msHexMCD	dv_neurogenicectoderm	ChLG5:6343750-6344250	GLEAN_14065:TC014065:6814:downstream,GLEAN_14064:TC014064:9523:downstream	600	2
Tcas	PACRC_new	ventral_ectoderm	ChLG5:6343750-6344250	GLEAN_14065:TC014065:6814:downstream,GLEAN_14064:TC014064:9523:downstream	136	1
Tcas	msIMM	cns	ChLG5:6755000-6755500	GLEAN_13723:TC013723:5890:downstream,GLEAN_14074:TC014074:6881:downstream	1439	2
Tcas	msIMM	cns	ChLG5:6764500-6765000	GLEAN_13723:TC013723:0:inside,GLEAN_14074:TC014074:16381:downstream	872	1
Tcas	msHexMCD	cns	ChLG5:6768000-6768500	GLEAN_13723:TC013723:0:inside,GLEAN_14074:TC014074:19881:downstream	1474	1
Tcas	PACRC_new	cns	ChLG5:6768000-6768500	GLEAN_13723:TC013723:0:inside,GLEAN_14074:TC014074:19881:downstream	718	1
Tcas	msHexMCD	cns	ChLG5:6776250-6776750	GLEAN_13723:TC013723:0:inside,GLEAN_14075:TC014075:18963:upstream	2084	2
Tcas	PACRC_new	cns	ChLG5:6776250-6776750	GLEAN_13723:TC013723:0:inside,GLEAN_14075:TC014075:18963:upstream	880	2
Tcas	PACRC_new	imaginal_disc.2	ChLG5:6914750-6915250	GLEAN_13708:TC013708:4086:upstream,GLEAN_14084:TC014084:8069:upstream	1776	2
Tcas	msHexMCD	wing.2	ChLG5:6915000-6915500	GLEAN_13708:TC013708:4336:upstream,GLEAN_14084:TC014084:7819:upstream	2377	1
Tcas	msHexMCD	mesectoderm	ChLG5:6915000-6915500	GLEAN_13708:TC013708:4336:upstream,GLEAN_14084:TC014084:7819:upstream	1236	2
Tcas	msHexMCD	imaginal_disc.2	ChLG5:6915000-6915500	GLEAN_13708:TC013708:4336:upstream,GLEAN_14084:TC014084:7819:upstream	3982	1
Tcas	msIMM	wing.2	ChLG5:6915000-6915500	GLEAN_13708:TC013708:4336:upstream,GLEAN_14084:TC014084:7819:upstream	2084	2
Tcas	PACRC_new	mesectoderm	ChLG5:6915000-6915500	GLEAN_13708:TC013708:4336:upstream,GLEAN_14084:TC014084:7819:upstream	355	2
Tcas	msHexMCD	ectoderm.2	ChLG5:6917500-6918000	GLEAN_14084:TC014084:5319:upstream,GLEAN_13708:TC013708:6836:upstream	2014	2	Tcas_wg_1
Tcas	msHexMCD	ectoderm	ChLG5:6917500-6918000	GLEAN_14084:TC014084:5319:upstream,GLEAN_13708:TC013708:6836:upstream	1042	2	Tcas_wg_1
Tcas	msIMM	dv	ChLG5:6917500-6918000	GLEAN_14084:TC014084:5319:upstream,GLEAN_13708:TC013708:6836:upstream	807	1	Tcas_wg_1
Tcas	PACRC_new	mesectoderm	ChLG5:6917500-6918000	GLEAN_14084:TC014084:5319:upstream,GLEAN_13708:TC013708:6836:upstream	357	2	Tcas_wg_1
Tcas	PACRC_new	dorsal_ectoderm	ChLG5:6917750-6918250	GLEAN_14084:TC014084:5069:upstream,GLEAN_13708:TC013708:7086:upstream	2803	1	Tcas_wg_1
Tcas	PACRC_new	ectoderm.2	ChLG5:6917750-6918250	GLEAN_14084:TC014084:5069:upstream,GLEAN_13708:TC013708:7086:upstream	1348	1	Tcas_wg_1
Tcas	msIMM	imaginal_disc	ChLG5:6923000-6923500	GLEAN_14084:TC014084:0:inside,GLEAN_13708:TC013708:12336:upstream	3319	1
Tcas	PACRC_new	ap	ChLG5:6924000-6924500	GLEAN_14084:TC014084:0:inside,GLEAN_13708:TC013708:13336:upstream	2770	2
Tcas	PACRC_new	ventral_ectoderm	ChLG5:6926750-6927250	GLEAN_14084:TC014084:0:inside,GLEAN_13707:TC013707:11927:downstream	2244	2
Tcas	PACRC_new	imaginal_disc	ChLG5:6926750-6927250	GLEAN_14084:TC014084:0:inside,GLEAN_13707:TC013707:11927:downstream	2720	2
Tcas	msHexMCD	ectoderm.2	ChLG5:6927750-6928250	GLEAN_14084:TC014084:0:inside,GLEAN_13707:TC013707:10927:downstream	1359	1
Tcas	msHexMCD	blastoderm	ChLG5:6927750-6928250	GLEAN_14084:TC014084:0:inside,GLEAN_13707:TC013707:10927:downstream	3647	1
Tcas	msIMM	ectoderm.2	ChLG5:6927750-6928250	GLEAN_14084:TC014084:0:inside,GLEAN_13707:TC013707:10927:downstream	2308	2
Tcas	PACRC_new	ap	ChLG5:6927750-6928250	GLEAN_14084:TC014084:0:inside,GLEAN_13707:TC013707:10927:downstream	713	1
Tcas	PACRC_new	blastoderm	ChLG5:6927750-6928250	GLEAN_14084:TC014084:0:inside,GLEAN_13707:TC013707:10927:downstream	2632	2
Tcas	msIMM	ventral_ectoderm	ChLG5:6928000-6928500	GLEAN_14084:TC014084:0:inside,GLEAN_13707:TC013707:10677:downstream	860	1
Tcas	msIMM	dorsal_ectoderm	ChLG5:6928000-6928500	GLEAN_14084:TC014084:0:inside,GLEAN_13707:TC013707:10677:downstream	610	2
Tcas	msIMM	dv_neurogenicectoderm	ChLG5:6928250-6928750	GLEAN_14084:TC014084:0:inside,GLEAN_13707:TC013707:10427:downstream	1395	2
Tcas	msIMM	imaginal_disc.2	ChLG5:6928250-6928750	GLEAN_14084:TC014084:0:inside,GLEAN_13707:TC013707:10427:downstream	3194	1
Tcas	msIMM	cns	ChLG5:6928500-6929000	GLEAN_14084:TC014084:0:inside,GLEAN_13707:TC013707:10177:downstream	1361	1
Tcas	PACRC_new	ectoderm	ChLG5:6928500-6929000	GLEAN_14084:TC014084:0:inside,GLEAN_13707:TC013707:10177:downstream	1195	2
Tcas	PACRC_new	endoderm	ChLG5:6929000-6929500	GLEAN_14084:TC014084:0:inside,GLEAN_13707:TC013707:9677:downstream	2322	2
Tcas	msIMM	ectoderm.2	ChLG5:6929250-6929750	GLEAN_14084:TC014084:0:inside,GLEAN_13707:TC013707:9427:downstream	775	1
Tcas	msIMM	ectoderm	ChLG5:6929250-6929750	GLEAN_14084:TC014084:0:inside,GLEAN_13707:TC013707:9427:downstream	998	1
Tcas	msIMM	dorsal_ectoderm	ChLG5:6932250-6932750	GLEAN_14084:TC014084:1720:downstream,GLEAN_13707:TC013707:6427:downstream	442	1
Tcas	PACRC_new	endoderm	ChLG5:6933000-6933500	GLEAN_14084:TC014084:2470:downstream,GLEAN_13707:TC013707:5677:downstream	2043	1
Tcas	msIMM	wing.2	ChLG5:6933750-6934250	GLEAN_14084:TC014084:3220:downstream,GLEAN_13707:TC013707:4927:downstream	169	1
Tcas	msIMM	imaginal_disc	ChLG5:6933750-6934250	GLEAN_14084:TC014084:3220:downstream,GLEAN_13707:TC013707:4927:downstream	3831	2
Tcas	PACRC_new	cns	ChLG5:6936250-6936750	GLEAN_13707:TC013707:2427:downstream,GLEAN_14084:TC014084:5720:downstream	2948	2
Tcas	PACRC_new	dv_neurogenicectoderm	ChLG5:6936500-6937000	GLEAN_13707:TC013707:2177:downstream,GLEAN_14084:TC014084:5970:downstream	1820	1
Tcas	PACRC_new	imaginal_disc	ChLG5:6936500-6937000	GLEAN_13707:TC013707:2177:downstream,GLEAN_14084:TC014084:5970:downstream	2648	1
Tcas	PACRC_new	dv_neurogenicectoderm	ChLG5:6936750-6937250	GLEAN_13707:TC013707:1927:downstream,GLEAN_14084:TC014084:6220:downstream	2682	2
Tcas	msHexMCD	endoderm	ChLG5:6937000-6937500	GLEAN_13707:TC013707:1677:downstream,GLEAN_14084:TC014084:6470:downstream	3489	2
Tcas	msHexMCD	ectoderm	ChLG5:6937000-6937500	GLEAN_13707:TC013707:1677:downstream,GLEAN_14084:TC014084:6470:downstream	681	1
Tcas	msIMM	dv	ChLG5:6937000-6937500	GLEAN_13707:TC013707:1677:downstream,GLEAN_14084:TC014084:6470:downstream	860	2
Tcas	msIMM	ectoderm	ChLG5:6937000-6937500	GLEAN_13707:TC013707:1677:downstream,GLEAN_14084:TC014084:6470:downstream	2244	2
Tcas	PACRC_new	mesectoderm	ChLG5:6937000-6937500	GLEAN_13707:TC013707:1677:downstream,GLEAN_14084:TC014084:6470:downstream	107	1
Tcas	msIMM	dorsal_ectoderm	ChLG5:7329000-7329500	GLEAN_13694:TC013694:0:inside,GLEAN_13693:TC013693:4569:downstream	679	1
Tcas	msIMM	dorsal_ectoderm	ChLG5:7329250-7329750	GLEAN_13694:TC013694:0:inside,GLEAN_13693:TC013693:4319:downstream	702	2
Tcas	msIMM	ectoderm.2	ChLG5:7331000-7331500	GLEAN_13694:TC013694:1689:upstream,GLEAN_13693:TC013693:2569:downstream	2999	2
Tcas	msHexMCD	ectoderm.2	ChLG5:7331250-7331750	GLEAN_13694:TC013694:1939:upstream,GLEAN_13693:TC013693:2319:downstream	2051	2
Tcas	msIMM	ectoderm.2	ChLG5:7331250-7331750	GLEAN_13694:TC013694:1939:upstream,GLEAN_13693:TC013693:2319:downstream	2247	1
Tcas	msIMM	mesectoderm	ChLG5:7331250-7331750	GLEAN_13694:TC013694:1939:upstream,GLEAN_13693:TC013693:2319:downstream	3085	1
Tcas	PACRC_new	dorsal_ectoderm	ChLG5:7331250-7331750	GLEAN_13694:TC013694:1939:upstream,GLEAN_13693:TC013693:2319:downstream	1327	2
Tcas	PACRC_new	mesectoderm	ChLG5:7331250-7331750	GLEAN_13694:TC013694:1939:upstream,GLEAN_13693:TC013693:2319:downstream	633	2
Tcas	PACRC_new	dorsal_ectoderm	ChLG5:7331500-7332000	GLEAN_13693:TC013693:2069:downstream,GLEAN_13694:TC013694:2189:upstream	562	1
Tcas	msHexMCD	mesectoderm	ChLG5:7333750-7334250	GLEAN_13693:TC013693:0:inside,GLEAN_13694:TC013694:4439:upstream	909	2
Tcas	msHexMCD	ventral_ectoderm	ChLG5:7334000-7334500	GLEAN_13693:TC013693:0:inside,GLEAN_13694:TC013694:4689:upstream	2816	2
Tcas	msHexMCD	mesectoderm	ChLG5:7334000-7334500	GLEAN_13693:TC013693:0:inside,GLEAN_13694:TC013694:4689:upstream	301	1
Tcas	msIMM	ventral_ectoderm	ChLG5:7334250-7334750	GLEAN_13693:TC013693:0:inside,GLEAN_13694:TC013694:4939:upstream	2206	1
Tcas	PACRC_new	ectoderm.2	ChLG5:7335750-7336250	GLEAN_13693:TC013693:0:inside,GLEAN_13694:TC013694:6439:upstream	2134	1
Tcas	PACRC_new	ectoderm.2	ChLG5:7338250-7338750	GLEAN_13693:TC013693:166:upstream,GLEAN_13694:TC013694:8939:upstream	2590	2
Tcas	PACRC_new	ectoderm	ChLG5:7417000-7417500	GLEAN_14123:TC014123:17586:upstream,GLEAN_13688:TC013688:23547:upstream	69	1
Tcas	msHexMCD	dv	ChLG5:7426000-7426500	GLEAN_14123:TC014123:8586:upstream,GLEAN_13687:TC013687:30747:downstream	2016	2
Tcas	msIMM	dv	ChLG5:7426000-7426500	GLEAN_14123:TC014123:8586:upstream,GLEAN_13687:TC013687:30747:downstream	2906	2
Tcas	msIMM	ectoderm	ChLG5:7426000-7426500	GLEAN_14123:TC014123:8586:upstream,GLEAN_13687:TC013687:30747:downstream	1180	2
Tcas	PACRC_new	ap	ChLG5:7430000-7430500	GLEAN_14123:TC014123:4586:upstream,GLEAN_13687:TC013687:26747:downstream	1501	2
Tcas	msHexMCD	ectoderm	ChLG5:7434000-7434500	GLEAN_14123:TC014123:586:upstream,GLEAN_13687:TC013687:22747:downstream	1907	2
Tcas	msIMM	imaginal_disc	ChLG5:7434250-7434750	GLEAN_14123:TC014123:336:upstream,GLEAN_13687:TC013687:22497:downstream	1231	2
Tcas	msHexMCD	dorsal_ectoderm	ChLG5:7440500-7441000	GLEAN_14123:TC014123:0:inside,GLEAN_13687:TC013687:16247:downstream	112	1
Tcas	msHexMCD	ectoderm.2	ChLG5:7440500-7441000	GLEAN_14123:TC014123:0:inside,GLEAN_13687:TC013687:16247:downstream	400	1
Tcas	msHexMCD	ectoderm	ChLG5:7440500-7441000	GLEAN_14123:TC014123:0:inside,GLEAN_13687:TC013687:16247:downstream	1701	1
Tcas	msHexMCD	imaginal_disc.2	ChLG5:7440500-7441000	GLEAN_14123:TC014123:0:inside,GLEAN_13687:TC013687:16247:downstream	744	1
Tcas	msHexMCD	imaginal_disc	ChLG5:7440500-7441000	GLEAN_14123:TC014123:0:inside,GLEAN_13687:TC013687:16247:downstream	585	1
Tcas	msIMM	dorsal_ectoderm	ChLG5:7440500-7441000	GLEAN_14123:TC014123:0:inside,GLEAN_13687:TC013687:16247:downstream	43	1
Tcas	msIMM	ectoderm.2	ChLG5:7440500-7441000	GLEAN_14123:TC014123:0:inside,GLEAN_13687:TC013687:16247:downstream	125	1
Tcas	msIMM	imaginal_disc.2	ChLG5:7440500-7441000	GLEAN_14123:TC014123:0:inside,GLEAN_13687:TC013687:16247:downstream	3332	2
Tcas	PACRC_new	dorsal_ectoderm	ChLG5:7440500-7441000	GLEAN_14123:TC014123:0:inside,GLEAN_13687:TC013687:16247:downstream	18	1
Tcas	PACRC_new	ectoderm.2	ChLG5:7440500-7441000	GLEAN_14123:TC014123:0:inside,GLEAN_13687:TC013687:16247:downstream	233	1
Tcas	PACRC_new	blastoderm	ChLG5:7440500-7441000	GLEAN_14123:TC014123:0:inside,GLEAN_13687:TC013687:16247:downstream	1137	1
Tcas	PACRC_new	imaginal_disc	ChLG5:7440500-7441000	GLEAN_14123:TC014123:0:inside,GLEAN_13687:TC013687:16247:downstream	109	2
Tcas	msHexMCD	dorsal_ectoderm	ChLG5:7440750-7441250	GLEAN_14123:TC014123:0:inside,GLEAN_13687:TC013687:15997:downstream	709	2
Tcas	msHexMCD	ap	ChLG5:7441500-7442000	GLEAN_14123:TC014123:0:inside,GLEAN_13687:TC013687:15247:downstream	1443	1
Tcas	msIMM	ap	ChLG5:7441500-7442000	GLEAN_14123:TC014123:0:inside,GLEAN_13687:TC013687:15247:downstream	674	1
Tcas	msIMM	dv	ChLG5:7443750-7444250	GLEAN_14123:TC014123:0:inside,GLEAN_13687:TC013687:12997:downstream	2886	1
Tcas	PACRC_new	blastoderm	ChLG5:7450250-7450750	GLEAN_14123:TC014123:5752:downstream,GLEAN_13687:TC013687:6497:downstream	1245	2
Tcas	PACRC_new	imaginal_disc	ChLG5:7450250-7450750	GLEAN_14123:TC014123:5752:downstream,GLEAN_13687:TC013687:6497:downstream	34	1
Tcas	PACRC_new	ectoderm	ChLG5:7934500-7935000	GLEAN_14140:TC014140:10651:upstream,GLEAN_14139:TC014139:11870:downstream	3097	2
Tcas	msHexMCD	eye.2	ChLG5:8118500-8119000	GLEAN_14149:TC014149:0:inside,GLEAN_14148:TC014148:3018:downstream	2694	2
Tcas	msHexMCD	imaginal_disc.2	ChLG5:8118500-8119000	GLEAN_14149:TC014149:0:inside,GLEAN_14148:TC014148:3018:downstream	1805	1
Tcas	msHexMCD	imaginal_disc	ChLG5:8118500-8119000	GLEAN_14149:TC014149:0:inside,GLEAN_14148:TC014148:3018:downstream	1107	1
Tcas	msIMM	imaginal_disc.2	ChLG5:8118500-8119000	GLEAN_14149:TC014149:0:inside,GLEAN_14148:TC014148:3018:downstream	1608	1
Tcas	msIMM	imaginal_disc	ChLG5:8118500-8119000	GLEAN_14149:TC014149:0:inside,GLEAN_14148:TC014148:3018:downstream	392	1
Tcas	PACRC_new	eye.2	ChLG5:8118500-8119000	GLEAN_14149:TC014149:0:inside,GLEAN_14148:TC014148:3018:downstream	3672	1
Tcas	PACRC_new	imaginal_disc.2	ChLG5:8118500-8119000	GLEAN_14149:TC014149:0:inside,GLEAN_14148:TC014148:3018:downstream	291	1
Tcas	PACRC_new	imaginal_disc	ChLG5:8118500-8119000	GLEAN_14149:TC014149:0:inside,GLEAN_14148:TC014148:3018:downstream	315	1
Tcas	PACRC_new	imaginal_disc.2	ChLG5:8121500-8122000	GLEAN_14149:TC014149:0:inside,GLEAN_14148:TC014148:6018:downstream	623	2
Tcas	PACRC_new	imaginal_disc	ChLG5:8121500-8122000	GLEAN_14149:TC014149:0:inside,GLEAN_14148:TC014148:6018:downstream	1726	2
Tcas	msIMM	eye.2	ChLG5:8156500-8157000	GLEAN_14149:TC014149:0:inside,GLEAN_14150:TC014150:14074:upstream	1542	1
Tcas	msIMM	imaginal_disc	ChLG5:8158000-8158500	GLEAN_14149:TC014149:0:inside,GLEAN_14150:TC014150:12574:upstream	1499	2
Tcas	msHexMCD	imaginal_disc.2	ChLG5:8163500-8164000	GLEAN_14149:TC014149:0:inside,GLEAN_14150:TC014150:7074:upstream	3214	2
Tcas	msIMM	eye.2	ChLG5:8163500-8164000	GLEAN_14149:TC014149:0:inside,GLEAN_14150:TC014150:7074:upstream	1923	2
Tcas	msIMM	imaginal_disc.2	ChLG5:8163500-8164000	GLEAN_14149:TC014149:0:inside,GLEAN_14150:TC014150:7074:upstream	2806	2
Tcas	msIMM	endoderm	ChLG5:9142000-9142500	GLEAN_10460:TC010460:0:inside,GLEAN_10407:TC010407:18571:downstream	630	2
Tcas	msIMM	dv	ChLG5:9142000-9142500	GLEAN_10460:TC010460:0:inside,GLEAN_10407:TC010407:18571:downstream	1327	2
Tcas	msIMM	eye.2	ChLG5:9165000-9165500	GLEAN_10407:TC010407:0:inside,GLEAN_10460:TC010460:5173:downstream	1602	2
Tcas	PACRC_new	dv	ChLG5:9170250-9170750	GLEAN_10407:TC010407:2985:upstream,GLEAN_10406:TC010406:4727:downstream	1899	1
Tcas	PACRC_new	eye.2	ChLG5:9170750-9171250	GLEAN_10407:TC010407:3485:upstream,GLEAN_10406:TC010406:4227:downstream	1423	2
Tcas	PACRC_new	eye.2	ChLG5:9171000-9171500	GLEAN_10407:TC010407:3735:upstream,GLEAN_10406:TC010406:3977:downstream	1219	1
Tcas	PACRC_new	wing.2	ChLG5:9171000-9171500	GLEAN_10407:TC010407:3735:upstream,GLEAN_10406:TC010406:3977:downstream	1826	1
Tcas	msIMM	wing.2	ChLG5:9174250-9174750	GLEAN_10406:TC010406:727:downstream,GLEAN_10407:TC010407:6985:upstream	3481	1
Tcas	PACRC_new	wing.2	ChLG5:9174250-9174750	GLEAN_10406:TC010406:727:downstream,GLEAN_10407:TC010407:6985:upstream	2021	2
Tcas	PACRC_new	imaginal_disc	ChLG5:9174250-9174750	GLEAN_10406:TC010406:727:downstream,GLEAN_10407:TC010407:6985:upstream	1449	1
Tcas	msHexMCD	dv	ChLG5:9183250-9183750	GLEAN_10406:TC010406:0:inside,GLEAN_10407:TC010407:15985:upstream	3112	1
Tcas	PACRC_new	endoderm	ChLG5:9183250-9183750	GLEAN_10406:TC010406:0:inside,GLEAN_10407:TC010407:15985:upstream	3782	2
Tcas	msHexMCD	endoderm	ChLG5:9183500-9184000	GLEAN_10406:TC010406:0:inside,GLEAN_10407:TC010407:16235:upstream	1011	2
Tcas	msIMM	endoderm	ChLG5:9183500-9184000	GLEAN_10406:TC010406:0:inside,GLEAN_10407:TC010407:16235:upstream	411	1
Tcas	msHexMCD	endoderm	ChLG5:9186500-9187000	GLEAN_10406:TC010406:0:inside,GLEAN_10407:TC010407:19235:upstream	889	1
Tcas	PACRC_new	endoderm	ChLG5:9186500-9187000	GLEAN_10406:TC010406:0:inside,GLEAN_10407:TC010407:19235:upstream	2300	1
Tcas	msIMM	ectoderm.2	ChLG5:9775500-9776000	GLEAN_14246:TC014246:4886:upstream,GLEAN_13564:TC013564:6152:downstream	999	1
Tcas	msIMM	dv	ChLG5:9857000-9857500	GLEAN_14254:TC014254:0:inside,GLEAN_14253:TC014253:7101:downstream	2107	2
Tcas	PACRC_new	ap	ChLG5:9858000-9858500	GLEAN_14254:TC014254:0:inside,GLEAN_14253:TC014253:8101:downstream	3546	2
Tcas	PACRC_new	ventral_ectoderm	ChLG5:9866500-9867000	GLEAN_14254:TC014254:0:inside,GLEAN_14253:TC014253:16601:downstream	2969	1
Tcas	msHexMCD	dv	ChLG5:9866750-9867250	GLEAN_14254:TC014254:0:inside,GLEAN_14253:TC014253:16851:downstream	1910	2
Tcas	msHexMCD	blastoderm	ChLG5:9866750-9867250	GLEAN_14254:TC014254:0:inside,GLEAN_14253:TC014253:16851:downstream	948	1
Tcas	msIMM	blastoderm	ChLG5:9866750-9867250	GLEAN_14254:TC014254:0:inside,GLEAN_14253:TC014253:16851:downstream	842	1
Tcas	PACRC_new	dv	ChLG5:9866750-9867250	GLEAN_14254:TC014254:0:inside,GLEAN_14253:TC014253:16851:downstream	1117	1
Tcas	PACRC_new	dv_neurogenicectoderm	ChLG5:9866750-9867250	GLEAN_14254:TC014254:0:inside,GLEAN_14253:TC014253:16851:downstream	378	1
Tcas	PACRC_new	blastoderm	ChLG5:9866750-9867250	GLEAN_14254:TC014254:0:inside,GLEAN_14253:TC014253:16851:downstream	1232	1
Tcas	msHexMCD	blastoderm	ChLG5:9867000-9867500	GLEAN_14254:TC014254:0:inside,GLEAN_14253:TC014253:17101:downstream	1521	2
Tcas	msIMM	blastoderm	ChLG5:9867000-9867500	GLEAN_14254:TC014254:0:inside,GLEAN_14253:TC014253:17101:downstream	1312	2
Tcas	PACRC_new	ap	ChLG5:9872250-9872750	GLEAN_14254:TC014254:0:inside,GLEAN_13558:TC013558:18004:downstream	3366	1
Tcas	msHexMCD	dv_neurogenicectoderm	ChLG5:9874250-9874750	GLEAN_14254:TC014254:0:inside,GLEAN_13558:TC013558:16004:downstream	3197	2
Tcas	PACRC_new	dv	ChLG5:9877500-9878000	GLEAN_14254:TC014254:0:inside,GLEAN_13558:TC013558:12754:downstream	1181	2
Tcas	msHexMCD	ventral_ectoderm	ChLG5:9883500-9884000	GLEAN_14254:TC014254:0:inside,GLEAN_13558:TC013558:6754:downstream	627	1
Tcas	msHexMCD	dv	ChLG5:9883500-9884000	GLEAN_14254:TC014254:0:inside,GLEAN_13558:TC013558:6754:downstream	187	1
Tcas	msHexMCD	dorsal_ectoderm	ChLG5:9883500-9884000	GLEAN_14254:TC014254:0:inside,GLEAN_13558:TC013558:6754:downstream	762	2
Tcas	msHexMCD	dv_neurogenicectoderm	ChLG5:9883500-9884000	GLEAN_14254:TC014254:0:inside,GLEAN_13558:TC013558:6754:downstream	2307	1
Tcas	msHexMCD	ectoderm.2	ChLG5:9883500-9884000	GLEAN_14254:TC014254:0:inside,GLEAN_13558:TC013558:6754:downstream	1691	1
Tcas	msIMM	ventral_ectoderm	ChLG5:9883500-9884000	GLEAN_14254:TC014254:0:inside,GLEAN_13558:TC013558:6754:downstream	168	1
Tcas	msIMM	dv	ChLG5:9883500-9884000	GLEAN_14254:TC014254:0:inside,GLEAN_13558:TC013558:6754:downstream	1189	1
Tcas	msIMM	dorsal_ectoderm	ChLG5:9883500-9884000	GLEAN_14254:TC014254:0:inside,GLEAN_13558:TC013558:6754:downstream	32	2
Tcas	msHexMCD	ventral_ectoderm	ChLG5:9883750-9884250	GLEAN_14254:TC014254:0:inside,GLEAN_13558:TC013558:6504:downstream	2572	2
Tcas	msHexMCD	dorsal_ectoderm	ChLG5:9883750-9884250	GLEAN_14254:TC014254:0:inside,GLEAN_13558:TC013558:6504:downstream	348	1
Tcas	msHexMCD	ectoderm.2	ChLG5:9883750-9884250	GLEAN_14254:TC014254:0:inside,GLEAN_13558:TC013558:6504:downstream	1987	2
Tcas	msHexMCD	ectoderm	ChLG5:9883750-9884250	GLEAN_14254:TC014254:0:inside,GLEAN_13558:TC013558:6504:downstream	3688	1
Tcas	msIMM	dorsal_ectoderm	ChLG5:9883750-9884250	GLEAN_14254:TC014254:0:inside,GLEAN_13558:TC013558:6504:downstream	23	1
Tcas	PACRC_new	ectoderm	ChLG5:9883750-9884250	GLEAN_14254:TC014254:0:inside,GLEAN_13558:TC013558:6504:downstream	1064	1
Tcas	msHexMCD	blastoderm	ChLG5:9957500-9958000	GLEAN_13554:TC013554:2559:upstream,GLEAN_13553:TC013553:3142:downstream	2792	2
Tcas	PACRC_new	dv	ChLG5:9957500-9958000	GLEAN_13554:TC013554:2559:upstream,GLEAN_13553:TC013553:3142:downstream	972	1
Tcas	PACRC_new	dorsal_ectoderm	ChLG5:9957500-9958000	GLEAN_13554:TC013554:2559:upstream,GLEAN_13553:TC013553:3142:downstream	1110	1
Tcas	PACRC_new	mesectoderm	ChLG5:9957500-9958000	GLEAN_13554:TC013554:2559:upstream,GLEAN_13553:TC013553:3142:downstream	594	1
Tcas	PACRC_new	ap	ChLG5:9957500-9958000	GLEAN_13554:TC013554:2559:upstream,GLEAN_13553:TC013553:3142:downstream	1605	2
Tcas	PACRC_new	blastoderm	ChLG5:9957500-9958000	GLEAN_13554:TC013554:2559:upstream,GLEAN_13553:TC013553:3142:downstream	591	2
Tcas	PACRC_new	cns	ChLG5:9957750-9958250	GLEAN_13554:TC013554:2809:upstream,GLEAN_13553:TC013553:2892:downstream	264	1
Tcas	msIMM	dorsal_ectoderm	ChLG5:9964250-9964750	GLEAN_13553:TC013553:0:inside,GLEAN_13554:TC013554:9309:upstream	78	1	Tcas_hb_R14
Tcas	PACRC_new	ventral_ectoderm	ChLG5:9967250-9967750	GLEAN_13553:TC013553:2672:upstream,GLEAN_14263:TC014263:10121:upstream	1221	1
Tcas	PACRC_new	cns	ChLG5:9967250-9967750	GLEAN_13553:TC013553:2672:upstream,GLEAN_14263:TC014263:10121:upstream	324	2
Tcas	PACRC_new	dv_neurogenicectoderm	ChLG5:9967250-9967750	GLEAN_13553:TC013553:2672:upstream,GLEAN_14263:TC014263:10121:upstream	2583	1
Tcas	PACRC_new	ap	ChLG5:9967250-9967750	GLEAN_13553:TC013553:2672:upstream,GLEAN_14263:TC014263:10121:upstream	314	1
Tcas	PACRC_new	blastoderm	ChLG5:9967250-9967750	GLEAN_13553:TC013553:2672:upstream,GLEAN_14263:TC014263:10121:upstream	8	1
Tcas	PACRC_new	dv	ChLG5:9967500-9968000	GLEAN_13553:TC013553:2922:upstream,GLEAN_14263:TC014263:9871:upstream	3190	2
Tcas	msHexMCD	ap	ChLG5:9970500-9971000	GLEAN_13553:TC013553:5922:upstream,GLEAN_14263:TC014263:6871:upstream	1894	2
Tcas	msHexMCD	dv	ChLG5:9973000-9973500	GLEAN_14263:TC014263:4371:upstream,GLEAN_13553:TC013553:8422:upstream	3968	1
Tcas	PACRC_new	ventral_ectoderm	ChLG5:9973250-9973750	GLEAN_14263:TC014263:4121:upstream,GLEAN_13553:TC013553:8672:upstream	2684	2
Tcas	msIMM	dorsal_ectoderm	ChLG6:100750-101250	GLEAN_15380:TC015380:145:upstream,GLEAN_15379:TC015379:1074:downstream	1187	1
Tcas	PACRC_new	cns	ChLG6:10523000-10523500	GLEAN_15795:TC015795:4298:upstream,GLEAN_14913:TC014913:4553:upstream	602	1
Tcas	PACRC_new	ectoderm.2	ChLG6:10523000-10523500	GLEAN_15795:TC015795:4298:upstream,GLEAN_14913:TC014913:4553:upstream	305	1
Tcas	PACRC_new	cns	ChLG6:10536250-10536750	GLEAN_15795:TC015795:0:inside,GLEAN_14913:TC014913:17803:upstream	1716	2
Tcas	PACRC_new	imaginal_disc.2	ChLG6:10536250-10536750	GLEAN_15795:TC015795:0:inside,GLEAN_14913:TC014913:17803:upstream	1332	2
Tcas	msIMM	cns	ChLG6:10542750-10543250	GLEAN_15795:TC015795:0:inside,GLEAN_14913:TC014913:24303:upstream	1233	1
Tcas	msHexMCD	cns	ChLG6:10546250-10546750	GLEAN_15795:TC015795:0:inside,GLEAN_14913:TC014913:27803:upstream	1405	2
Tcas	msHexMCD	ectoderm.2	ChLG6:10546250-10546750	GLEAN_15795:TC015795:0:inside,GLEAN_14913:TC014913:27803:upstream	874	1
Tcas	msHexMCD	imaginal_disc.2	ChLG6:10546250-10546750	GLEAN_15795:TC015795:0:inside,GLEAN_14913:TC014913:27803:upstream	1825	2
Tcas	PACRC_new	wing.2	ChLG6:10549500-10550000	GLEAN_15795:TC015795:0:inside,GLEAN_14913:TC014913:31053:upstream	978	1
Tcas	msHexMCD	eye.2	ChLG6:10561500-10562000	GLEAN_15795:TC015795:0:inside,GLEAN_14912:TC014912:21677:downstream	999	1
Tcas	msHexMCD	wing.2	ChLG6:10561500-10562000	GLEAN_15795:TC015795:0:inside,GLEAN_14912:TC014912:21677:downstream	1302	1
Tcas	msHexMCD	imaginal_disc	ChLG6:10561500-10562000	GLEAN_15795:TC015795:0:inside,GLEAN_14912:TC014912:21677:downstream	1031	1
Tcas	msIMM	eye.2	ChLG6:10561500-10562000	GLEAN_15795:TC015795:0:inside,GLEAN_14912:TC014912:21677:downstream	137	1
Tcas	msIMM	wing.2	ChLG6:10561500-10562000	GLEAN_15795:TC015795:0:inside,GLEAN_14912:TC014912:21677:downstream	48	1
Tcas	msIMM	imaginal_disc.2	ChLG6:10561500-10562000	GLEAN_15795:TC015795:0:inside,GLEAN_14912:TC014912:21677:downstream	1801	2
Tcas	msIMM	imaginal_disc	ChLG6:10561500-10562000	GLEAN_15795:TC015795:0:inside,GLEAN_14912:TC014912:21677:downstream	141	1
Tcas	PACRC_new	eye.2	ChLG6:10561500-10562000	GLEAN_15795:TC015795:0:inside,GLEAN_14912:TC014912:21677:downstream	95	1
Tcas	msIMM	imaginal_disc.2	ChLG6:10575000-10575500	GLEAN_15795:TC015795:6136:downstream,GLEAN_14912:TC014912:8177:downstream	1691	1
Tcas	msIMM	ectoderm.2	ChLG6:10582000-10582500	GLEAN_14912:TC014912:1177:downstream,GLEAN_15795:TC015795:13136:downstream	1991	2
Tcas	msIMM	ap	ChLG6:11076750-11077250	GLEAN_15803:TC015803:0:inside,GLEAN_15804:TC015804:13930:upstream	540	1
Tcas	msIMM	blastoderm	ChLG6:11076750-11077250	GLEAN_15803:TC015803:0:inside,GLEAN_15804:TC015804:13930:upstream	1133	1
Tcas	PACRC_new	ap	ChLG6:11076750-11077250	GLEAN_15803:TC015803:0:inside,GLEAN_15804:TC015804:13930:upstream	3136	2
Tcas	PACRC_new	blastoderm	ChLG6:11076750-11077250	GLEAN_15803:TC015803:0:inside,GLEAN_15804:TC015804:13930:upstream	3429	2
Tcas	msIMM	blastoderm	ChLG6:11080750-11081250	GLEAN_15803:TC015803:0:inside,GLEAN_15804:TC015804:9930:upstream	1660	2
Tcas	PACRC_new	somatic_muscle	ChLG6:11159500-11160000	GLEAN_15805:TC015805:717:upstream,GLEAN_14910:TC014910:20602:upstream	478	1
Tcas	PACRC_new	somatic_muscle	ChLG6:11159750-11160250	GLEAN_15805:TC015805:467:upstream,GLEAN_14910:TC014910:20852:upstream	510	2
Tcas	msIMM	somatic_muscle	ChLG6:11176000-11176500	GLEAN_15805:TC015805:0:inside,GLEAN_14910:TC014910:37102:upstream	2309	2
Tcas	msHexMCD	ventral_ectoderm	ChLG6:11437000-11437500	GLEAN_15822:TC015822:4395:upstream,GLEAN_15821:TC015821:4455:downstream	904	1
Tcas	msHexMCD	dorsal_ectoderm	ChLG6:11437000-11437500	GLEAN_15822:TC015822:4395:upstream,GLEAN_15821:TC015821:4455:downstream	764	1
Tcas	msIMM	ventral_ectoderm	ChLG6:11437000-11437500	GLEAN_15822:TC015822:4395:upstream,GLEAN_15821:TC015821:4455:downstream	2714	1
Tcas	msIMM	dorsal_ectoderm	ChLG6:11437000-11437500	GLEAN_15822:TC015822:4395:upstream,GLEAN_15821:TC015821:4455:downstream	559	1
Tcas	PACRC_new	cns	ChLG6:11437000-11437500	GLEAN_15822:TC015822:4395:upstream,GLEAN_15821:TC015821:4455:downstream	1367	1
Tcas	msHexMCD	dv	ChLG6:11437250-11437750	GLEAN_15822:TC015822:4145:upstream,GLEAN_15821:TC015821:4705:downstream	3175	1
Tcas	msHexMCD	cns	ChLG6:11437250-11437750	GLEAN_15822:TC015822:4145:upstream,GLEAN_15821:TC015821:4705:downstream	704	1
Tcas	msHexMCD	dv_neurogenicectoderm	ChLG6:11437250-11437750	GLEAN_15822:TC015822:4145:upstream,GLEAN_15821:TC015821:4705:downstream	929	1
Tcas	msHexMCD	ap	ChLG6:11437250-11437750	GLEAN_15822:TC015822:4145:upstream,GLEAN_15821:TC015821:4705:downstream	519	1
Tcas	msHexMCD	blastoderm	ChLG6:11437250-11437750	GLEAN_15822:TC015822:4145:upstream,GLEAN_15821:TC015821:4705:downstream	1264	1
Tcas	PACRC_new	ventral_ectoderm	ChLG6:11437250-11437750	GLEAN_15822:TC015822:4145:upstream,GLEAN_15821:TC015821:4705:downstream	2082	1
Tcas	PACRC_new	dv	ChLG6:11437250-11437750	GLEAN_15822:TC015822:4145:upstream,GLEAN_15821:TC015821:4705:downstream	1533	2
Tcas	PACRC_new	cns	ChLG6:11437250-11437750	GLEAN_15822:TC015822:4145:upstream,GLEAN_15821:TC015821:4705:downstream	1578	2
Tcas	msIMM	ap	ChLG6:11602750-11603250	GLEAN_14886:TC014886:0:inside,GLEAN_15831:TC015831:6678:downstream	365	1
Tcas	PACRC_new	ectoderm	ChLG6:11610750-11611250	GLEAN_14886:TC014886:4656:upstream,GLEAN_15832:TC015832:9180:upstream	3867	1
Tcas	msIMM	ectoderm	ChLG6:11617000-11617500	GLEAN_15832:TC015832:2930:upstream,GLEAN_14886:TC014886:10906:upstream	338	1
Tcas	msHexMCD	cns	ChLG6:11661750-11662250	GLEAN_15836:TC015836:0:inside,GLEAN_14882:TC014882:1694:downstream	613	1
Tcas	msIMM	cns	ChLG6:11661750-11662250	GLEAN_15836:TC015836:0:inside,GLEAN_14882:TC014882:1694:downstream	491	1
Tcas	PACRC_new	cns	ChLG6:11661750-11662250	GLEAN_15836:TC015836:0:inside,GLEAN_14882:TC014882:1694:downstream	2219	1
Tcas	msHexMCD	cns	ChLG6:11682000-11682500	GLEAN_14882:TC014882:262:upstream,GLEAN_14881:TC014881:3847:downstream	2430	2
Tcas	msIMM	dv_neurogenicectoderm	ChLG6:12129250-12129750	GLEAN_15857:TC015857:0:inside,GLEAN_14859:TC014859:1188:downstream	1082	1
Tcas	msIMM	dorsal_ectoderm	ChLG6:1985500-1986000	GLEAN_15238:TC015238:0:inside,GLEAN_15239:TC015239:5185:upstream	2689	2
Tcas	msHexMCD	cns	ChLG6:2023500-2024000	GLEAN_15231:TC015231:1535:upstream,GLEAN_15232:TC015232:6298:upstream	3071	1
Tcas	msHexMCD	dv	ChLG6:2459500-2460000	GLEAN_15212:TC015212:6274:downstream,GLEAN_15492:TC015492:18334:upstream	3725	2
Tcas	msHexMCD	ectoderm	ChLG6:2459500-2460000	GLEAN_15212:TC015212:6274:downstream,GLEAN_15492:TC015492:18334:upstream	1677	2
Tcas	msIMM	ectoderm.2	ChLG6:2459500-2460000	GLEAN_15212:TC015212:6274:downstream,GLEAN_15492:TC015492:18334:upstream	796	2
Tcas	msIMM	ectoderm	ChLG6:2459500-2460000	GLEAN_15212:TC015212:6274:downstream,GLEAN_15492:TC015492:18334:upstream	464	1
Tcas	msHexMCD	cns	ChLG6:2462750-2463250	GLEAN_15212:TC015212:3024:downstream,GLEAN_15492:TC015492:15084:upstream	3207	2
Tcas	msHexMCD	dorsal_ectoderm	ChLG6:2462750-2463250	GLEAN_15212:TC015212:3024:downstream,GLEAN_15492:TC015492:15084:upstream	1271	1
Tcas	msHexMCD	ectoderm.2	ChLG6:2462750-2463250	GLEAN_15212:TC015212:3024:downstream,GLEAN_15492:TC015492:15084:upstream	655	1
Tcas	msHexMCD	ectoderm	ChLG6:2462750-2463250	GLEAN_15212:TC015212:3024:downstream,GLEAN_15492:TC015492:15084:upstream	1103	1
Tcas	msHexMCD	blastoderm	ChLG6:2462750-2463250	GLEAN_15212:TC015212:3024:downstream,GLEAN_15492:TC015492:15084:upstream	1825	2
Tcas	msIMM	ectoderm.2	ChLG6:2462750-2463250	GLEAN_15212:TC015212:3024:downstream,GLEAN_15492:TC015492:15084:upstream	635	1
Tcas	msIMM	ectoderm	ChLG6:2462750-2463250	GLEAN_15212:TC015212:3024:downstream,GLEAN_15492:TC015492:15084:upstream	1051	2
Tcas	PACRC_new	wing.2	ChLG6:2462750-2463250	GLEAN_15212:TC015212:3024:downstream,GLEAN_15492:TC015492:15084:upstream	623	1
Tcas	PACRC_new	dorsal_ectoderm	ChLG6:2462750-2463250	GLEAN_15212:TC015212:3024:downstream,GLEAN_15492:TC015492:15084:upstream	683	2
Tcas	PACRC_new	dv_neurogenicectoderm	ChLG6:2462750-2463250	GLEAN_15212:TC015212:3024:downstream,GLEAN_15492:TC015492:15084:upstream	1442	1
Tcas	PACRC_new	ectoderm	ChLG6:2462750-2463250	GLEAN_15212:TC015212:3024:downstream,GLEAN_15492:TC015492:15084:upstream	499	2
Tcas	PACRC_new	blastoderm	ChLG6:2462750-2463250	GLEAN_15212:TC015212:3024:downstream,GLEAN_15492:TC015492:15084:upstream	281	1
Tcas	msHexMCD	ectoderm.2	ChLG6:2463000-2463500	GLEAN_15212:TC015212:2774:downstream,GLEAN_15492:TC015492:14834:upstream	3785	2
Tcas	msIMM	eye.2	ChLG6:2463000-2463500	GLEAN_15212:TC015212:2774:downstream,GLEAN_15492:TC015492:14834:upstream	3124	2
Tcas	PACRC_new	dv	ChLG6:2463000-2463500	GLEAN_15212:TC015212:2774:downstream,GLEAN_15492:TC015492:14834:upstream	132	1
Tcas	PACRC_new	ectoderm.2	ChLG6:2463000-2463500	GLEAN_15212:TC015212:2774:downstream,GLEAN_15492:TC015492:14834:upstream	585	1
Tcas	PACRC_new	ectoderm	ChLG6:2463000-2463500	GLEAN_15212:TC015212:2774:downstream,GLEAN_15492:TC015492:14834:upstream	46	1
Tcas	PACRC_new	blastoderm	ChLG6:2463000-2463500	GLEAN_15212:TC015212:2774:downstream,GLEAN_15492:TC015492:14834:upstream	2275	2
Tcas	msIMM	eye.2	ChLG6:2463250-2463750	GLEAN_15212:TC015212:2524:downstream,GLEAN_15492:TC015492:14584:upstream	1239	1
Tcas	msHexMCD	ap	ChLG6:2469250-2469750	GLEAN_15212:TC015212:3102:upstream,GLEAN_15492:TC015492:8584:upstream	1678	2
Tcas	msHexMCD	imaginal_disc	ChLG6:2472000-2472500	GLEAN_15492:TC015492:5834:upstream,GLEAN_15212:TC015212:5852:upstream	3540	2
Tcas	msIMM	imaginal_disc.2	ChLG6:2472000-2472500	GLEAN_15492:TC015492:5834:upstream,GLEAN_15212:TC015212:5852:upstream	3028	2
Tcas	msIMM	imaginal_disc	ChLG6:2472000-2472500	GLEAN_15492:TC015492:5834:upstream,GLEAN_15212:TC015212:5852:upstream	2291	1
Tcas	PACRC_new	ap	ChLG6:2474750-2475250	GLEAN_15492:TC015492:3084:upstream,GLEAN_15212:TC015212:8602:upstream	1117	1
Tcas	PACRC_new	imaginal_disc	ChLG6:2477250-2477750	GLEAN_15492:TC015492:584:upstream,GLEAN_15212:TC015212:11102:upstream	3361	2
Tcas	msHexMCD	eye.2	ChLG6:2477500-2478000	GLEAN_15492:TC015492:334:upstream,GLEAN_15212:TC015212:11352:upstream	1877	1
Tcas	msHexMCD	ventral_ectoderm	ChLG6:2477500-2478000	GLEAN_15492:TC015492:334:upstream,GLEAN_15212:TC015212:11352:upstream	421	1
Tcas	msHexMCD	wing.2	ChLG6:2477500-2478000	GLEAN_15492:TC015492:334:upstream,GLEAN_15212:TC015212:11352:upstream	2012	2
Tcas	msHexMCD	cns	ChLG6:2477500-2478000	GLEAN_15492:TC015492:334:upstream,GLEAN_15212:TC015212:11352:upstream	531	1
Tcas	msHexMCD	imaginal_disc.2	ChLG6:2477500-2478000	GLEAN_15492:TC015492:334:upstream,GLEAN_15212:TC015212:11352:upstream	2140	1
Tcas	msHexMCD	imaginal_disc	ChLG6:2477500-2478000	GLEAN_15492:TC015492:334:upstream,GLEAN_15212:TC015212:11352:upstream	1920	1
Tcas	msIMM	ventral_ectoderm	ChLG6:2477500-2478000	GLEAN_15492:TC015492:334:upstream,GLEAN_15212:TC015212:11352:upstream	246	1
Tcas	msIMM	cns	ChLG6:2477500-2478000	GLEAN_15492:TC015492:334:upstream,GLEAN_15212:TC015212:11352:upstream	812	1
Tcas	msIMM	wing.2	ChLG6:2480750-2481250	GLEAN_15492:TC015492:1726:downstream,GLEAN_15493:TC015493:8867:upstream	725	2
Tcas	msIMM	blastoderm	ChLG6:2481000-2481500	GLEAN_15492:TC015492:1976:downstream,GLEAN_15493:TC015493:8617:upstream	1565	1
Tcas	PACRC_new	wing.2	ChLG6:2481000-2481500	GLEAN_15492:TC015492:1976:downstream,GLEAN_15493:TC015493:8617:upstream	1972	2
Tcas	msHexMCD	dv	ChLG6:2489750-2490250	GLEAN_15493:TC015493:0:inside,GLEAN_15492:TC015492:10726:downstream	3305	1
Tcas	msHexMCD	dv_neurogenicectoderm	ChLG6:2489750-2490250	GLEAN_15493:TC015493:0:inside,GLEAN_15492:TC015492:10726:downstream	1733	1
Tcas	PACRC_new	ectoderm.2	ChLG6:2492000-2492500	GLEAN_15493:TC015493:1772:downstream,GLEAN_15492:TC015492:12976:downstream	938	2
Tcas	msIMM	ap	ChLG6:2494500-2495000	GLEAN_15493:TC015493:4272:downstream,GLEAN_15492:TC015492:15476:downstream	630	1
Tcas	msIMM	blastoderm	ChLG6:2494500-2495000	GLEAN_15493:TC015493:4272:downstream,GLEAN_15492:TC015492:15476:downstream	2376	2
Tcas	msIMM	ap	ChLG6:2494750-2495250	GLEAN_15493:TC015493:4522:downstream,GLEAN_15492:TC015492:15726:downstream	1649	2
Tcas	PACRC_new	dorsal_ectoderm	ChLG6:3717750-3718250	GLEAN_15146:TC015146:0:inside,GLEAN_15564:TC015564:9350:downstream	1386	1
Tcas	PACRC_new	ectoderm.2	ChLG6:3717750-3718250	GLEAN_15146:TC015146:0:inside,GLEAN_15564:TC015564:9350:downstream	108	1
Tcas	msIMM	ventral_ectoderm	ChLG6:461500-462000	GLEAN_15406:TC015406:0:inside,GLEAN_15324:TC015324:3043:downstream	3379	1
Tcas	msIMM	ectoderm.2	ChLG6:5433250-5433750	GLEAN_15595:TC015595:0:inside,GLEAN_15596:TC015596:12265:upstream	3688	2
Tcas	msHexMCD	dorsal_ectoderm	ChLG6:5441250-5441750	GLEAN_15596:TC015596:4265:upstream,GLEAN_15595:TC015595:4683:downstream	2075	2
Tcas	msHexMCD	dorsal_ectoderm	ChLG6:5441500-5442000	GLEAN_15596:TC015596:4015:upstream,GLEAN_15595:TC015595:4933:downstream	909	1
Tcas	msHexMCD	ectoderm.2	ChLG6:5441500-5442000	GLEAN_15596:TC015596:4015:upstream,GLEAN_15595:TC015595:4933:downstream	1660	1
Tcas	msHexMCD	ectoderm	ChLG6:5441500-5442000	GLEAN_15596:TC015596:4015:upstream,GLEAN_15595:TC015595:4933:downstream	932	1
Tcas	msIMM	dorsal_ectoderm	ChLG6:5441500-5442000	GLEAN_15596:TC015596:4015:upstream,GLEAN_15595:TC015595:4933:downstream	1382	1
Tcas	msIMM	ectoderm.2	ChLG6:5441500-5442000	GLEAN_15596:TC015596:4015:upstream,GLEAN_15595:TC015595:4933:downstream	2756	1
Tcas	PACRC_new	dorsal_ectoderm	ChLG6:5441500-5442000	GLEAN_15596:TC015596:4015:upstream,GLEAN_15595:TC015595:4933:downstream	3543	1
Tcas	msHexMCD	ectoderm	ChLG6:5446500-5447000	GLEAN_15596:TC015596:0:inside,GLEAN_15595:TC015595:9933:downstream	1493	2
Tcas	msHexMCD	dorsal_ectoderm	ChLG6:5887000-5887500	GLEAN_15079:TC015079:0:inside,uccr7.2:TC030044:2639:downstream	2569	1
Tcas	msHexMCD	ectoderm	ChLG6:5887000-5887500	GLEAN_15079:TC015079:0:inside,uccr7.2:TC030044:2639:downstream	2909	1
Tcas	msHexMCD	dv	ChLG6:6459250-6459750	GLEAN_15058:TC015058:309:downstream,GLEAN_15059:TC015059:1013:upstream	1401	1
Tcas	msIMM	dv	ChLG6:6459250-6459750	GLEAN_15058:TC015058:309:downstream,GLEAN_15059:TC015059:1013:upstream	2508	1
Tcas	msIMM	mesectoderm	ChLG6:6465750-6466250	GLEAN_15058:TC015058:0:inside,GLEAN_15059:TC015059:7513:upstream	1434	2
Tcas	msIMM	endoderm	ChLG6:6616750-6617250	GLEAN_15648:TC015648:0:inside,GLEAN_15057:TC015057:6576:downstream	3835	2
Tcas	PACRC_new	dorsal_ectoderm	ChLG6:6737500-6738000	GLEAN_15051:TC015051:1352:downstream,GLEAN_15052:TC015052:3296:upstream	969	1
Tcas	msHexMCD	dorsal_ectoderm	ChLG6:7395500-7396000	GLEAN_15670:TC015670:15870:upstream,GLEAN_15023:TC015023:17189:upstream	1228	2
Tcas	msHexMCD	ectoderm.2	ChLG6:7395500-7396000	GLEAN_15670:TC015670:15870:upstream,GLEAN_15023:TC015023:17189:upstream	3884	2
Tcas	PACRC_new	ectoderm.2	ChLG6:7395500-7396000	GLEAN_15670:TC015670:15870:upstream,GLEAN_15023:TC015023:17189:upstream	115	1
Tcas	PACRC_new	ectoderm	ChLG6:7395500-7396000	GLEAN_15670:TC015670:15870:upstream,GLEAN_15023:TC015023:17189:upstream	1067	1
Tcas	msHexMCD	dorsal_ectoderm	ChLG6:7405250-7405750	GLEAN_15670:TC015670:6120:upstream,GLEAN_15022:TC015022:19334:downstream	824	1
Tcas	PACRC_new	dorsal_ectoderm	ChLG6:7405250-7405750	GLEAN_15670:TC015670:6120:upstream,GLEAN_15022:TC015022:19334:downstream	1276	1
Tcas	msIMM	dv_neurogenicectoderm	ChLG6:7812250-7812750	GLEAN_14994:TC014994:0:inside,GLEAN_15693:TC015693:4296:downstream	1133	1
Tcas	msHexMCD	endoderm	ChLG6:8528000-8528500	GLEAN_15699:TC015699:0:inside,GLEAN_14984:TC014984:10334:downstream	2550	2
Tcas	msIMM	endoderm	ChLG6:8528000-8528500	GLEAN_15699:TC015699:0:inside,GLEAN_14984:TC014984:10334:downstream	3252	2
Tcas	msIMM	cns	ChLG6:8528000-8528500	GLEAN_15699:TC015699:0:inside,GLEAN_14984:TC014984:10334:downstream	3664	1
Tcas	PACRC_new	wing.2	ChLG6:8530000-8530500	GLEAN_15699:TC015699:0:inside,GLEAN_14984:TC014984:8334:downstream	381	2
Tcas	PACRC_new	imaginal_disc.2	ChLG6:8530000-8530500	GLEAN_15699:TC015699:0:inside,GLEAN_14984:TC014984:8334:downstream	3470	2
Tcas	msIMM	mesectoderm	ChLG6:8534500-8535000	GLEAN_15699:TC015699:0:inside,GLEAN_14984:TC014984:3834:downstream	135	1
Tcas	msIMM	wing.2	ChLG6:8535250-8535750	GLEAN_15699:TC015699:0:inside,GLEAN_14984:TC014984:3084:downstream	1148	2
Tcas	msIMM	imaginal_disc	ChLG6:8535250-8535750	GLEAN_15699:TC015699:0:inside,GLEAN_14984:TC014984:3084:downstream	1658	1
Tcas	msHexMCD	wing.2	ChLG6:8535500-8536000	GLEAN_15699:TC015699:0:inside,GLEAN_14984:TC014984:2834:downstream	2580	2
Tcas	msIMM	wing.2	ChLG6:8535500-8536000	GLEAN_15699:TC015699:0:inside,GLEAN_14984:TC014984:2834:downstream	603	1
Tcas	msIMM	imaginal_disc.2	ChLG6:8535500-8536000	GLEAN_15699:TC015699:0:inside,GLEAN_14984:TC014984:2834:downstream	3355	2
Tcas	msIMM	imaginal_disc	ChLG6:8535500-8536000	GLEAN_15699:TC015699:0:inside,GLEAN_14984:TC014984:2834:downstream	1791	2
Tcas	msIMM	dorsal_ectoderm	ChLG6:884250-884750	GLEAN_15436:TC015436:0:inside,GLEAN_15435:TC015435:4850:downstream	2908	1
Tcas	msHexMCD	ventral_ectoderm	ChLG6:885750-886250	GLEAN_15436:TC015436:1248:downstream,GLEAN_15435:TC015435:6350:downstream	2646	2
Tcas	msHexMCD	ectoderm.2	ChLG6:885750-886250	GLEAN_15436:TC015436:1248:downstream,GLEAN_15435:TC015435:6350:downstream	3852	1
Tcas	msHexMCD	ventral_ectoderm	ChLG6:886000-886500	GLEAN_15436:TC015436:1498:downstream,GLEAN_15435:TC015435:6600:downstream	1420	1
Tcas	msHexMCD	dorsal_ectoderm	ChLG6:886000-886500	GLEAN_15436:TC015436:1498:downstream,GLEAN_15435:TC015435:6600:downstream	2119	2
Tcas	msHexMCD	dorsal_ectoderm	ChLG6:886250-886750	GLEAN_15436:TC015436:1748:downstream,GLEAN_15435:TC015435:6850:downstream	1172	1
Tcas	msIMM	dorsal_ectoderm	ChLG6:886250-886750	GLEAN_15436:TC015436:1748:downstream,GLEAN_15435:TC015435:6850:downstream	3572	2
Tcas	msIMM	ectoderm	ChLG6:9590000-9590500	GLEAN_14954:TC014954:0:inside,GLEAN_15747:TC015747:4669:downstream	3567	1
Tcas	msIMM	ectoderm.2	ChLG6:9590250-9590750	GLEAN_14954:TC014954:0:inside,GLEAN_15747:TC015747:4919:downstream	3641	1
Tcas	msIMM	imaginal_disc.2	ChLG6:9596250-9596750	GLEAN_14954:TC014954:0:inside,GLEAN_15749:TC015749:9248:upstream	2986	2
Tcas	PACRC_new	ectoderm.2	ChLG6:9598000-9598500	GLEAN_14954:TC014954:0:inside,GLEAN_15749:TC015749:7498:upstream	340	1
Tcas	PACRC_new	ectoderm	ChLG6:9598000-9598500	GLEAN_14954:TC014954:0:inside,GLEAN_15749:TC015749:7498:upstream	347	1
Tcas	PACRC_new	imaginal_disc	ChLG6:9598500-9599000	GLEAN_14954:TC014954:19:upstream,GLEAN_15749:TC015749:6998:upstream	879	1
Tcas	msHexMCD	imaginal_disc	ChLG6:9598750-9599250	GLEAN_14954:TC014954:269:upstream,GLEAN_15749:TC015749:6748:upstream	3794	1
Tcas	msIMM	wing.2	ChLG6:9598750-9599250	GLEAN_14954:TC014954:269:upstream,GLEAN_15749:TC015749:6748:upstream	3471	1
Tcas	msIMM	imaginal_disc	ChLG6:9598750-9599250	GLEAN_14954:TC014954:269:upstream,GLEAN_15749:TC015749:6748:upstream	1439	1
Tcas	PACRC_new	wing.2	ChLG6:9598750-9599250	GLEAN_14954:TC014954:269:upstream,GLEAN_15749:TC015749:6748:upstream	1411	1
Tcas	PACRC_new	dorsal_ectoderm	ChLG6:9598750-9599250	GLEAN_14954:TC014954:269:upstream,GLEAN_15749:TC015749:6748:upstream	657	1
Tcas	PACRC_new	ectoderm.2	ChLG6:9598750-9599250	GLEAN_14954:TC014954:269:upstream,GLEAN_15749:TC015749:6748:upstream	616	2
Tcas	PACRC_new	ectoderm	ChLG6:9598750-9599250	GLEAN_14954:TC014954:269:upstream,GLEAN_15749:TC015749:6748:upstream	920	2
Tcas	PACRC_new	imaginal_disc	ChLG6:9598750-9599250	GLEAN_14954:TC014954:269:upstream,GLEAN_15749:TC015749:6748:upstream	1317	2
Tcas	msHexMCD	dorsal_ectoderm	ChLG6:9601500-9602000	GLEAN_14954:TC014954:3019:upstream,GLEAN_15749:TC015749:3998:upstream	1792	1
Tcas	msIMM	ectoderm	ChLG6:9792000-9792500	GLEAN_14942:TC014942:0:inside,GLEAN_14943:TC014943:204:upstream	3768	1
Tcas	PACRC_new	dorsal_ectoderm	ChLG6:9813500-9814000	GLEAN_14942:TC014942:17118:upstream,GLEAN_14943:TC014943:21704:upstream	2307	2
Tcas	msIMM	dorsal_ectoderm	ChLG7:1069000-1069500	GLEAN_09358:TC009358:0:inside,GLEAN_09454:TC009454:6555:upstream	422	1
Tcas	msIMM	dorsal_ectoderm	ChLG7:1069250-1069750	GLEAN_09358:TC009358:0:inside,GLEAN_09454:TC009454:6305:upstream	423	1
Tcas	msHexMCD	endoderm	ChLG7:1071000-1071500	GLEAN_09358:TC009358:0:inside,GLEAN_09454:TC009454:4555:upstream	1039	1
Tcas	msHexMCD	wing.2	ChLG7:1071000-1071500	GLEAN_09358:TC009358:0:inside,GLEAN_09454:TC009454:4555:upstream	542	1
Tcas	msHexMCD	dorsal_ectoderm	ChLG7:1071000-1071500	GLEAN_09358:TC009358:0:inside,GLEAN_09454:TC009454:4555:upstream	3175	1
Tcas	msHexMCD	imaginal_disc.2	ChLG7:1071000-1071500	GLEAN_09358:TC009358:0:inside,GLEAN_09454:TC009454:4555:upstream	1206	1
Tcas	msHexMCD	imaginal_disc	ChLG7:1071000-1071500	GLEAN_09358:TC009358:0:inside,GLEAN_09454:TC009454:4555:upstream	438	1
Tcas	msIMM	endoderm	ChLG7:1071000-1071500	GLEAN_09358:TC009358:0:inside,GLEAN_09454:TC009454:4555:upstream	3170	1
Tcas	msIMM	wing.2	ChLG7:1071000-1071500	GLEAN_09358:TC009358:0:inside,GLEAN_09454:TC009454:4555:upstream	330	1
Tcas	msIMM	imaginal_disc.2	ChLG7:1071000-1071500	GLEAN_09358:TC009358:0:inside,GLEAN_09454:TC009454:4555:upstream	1796	1
Tcas	msIMM	imaginal_disc	ChLG7:1071000-1071500	GLEAN_09358:TC009358:0:inside,GLEAN_09454:TC009454:4555:upstream	498	2
Tcas	msHexMCD	wing.2	ChLG7:1071250-1071750	GLEAN_09358:TC009358:0:inside,GLEAN_09454:TC009454:4305:upstream	1486	2
Tcas	msHexMCD	imaginal_disc	ChLG7:1071250-1071750	GLEAN_09358:TC009358:0:inside,GLEAN_09454:TC009454:4305:upstream	1044	2
Tcas	msIMM	imaginal_disc	ChLG7:1071250-1071750	GLEAN_09358:TC009358:0:inside,GLEAN_09454:TC009454:4305:upstream	399	1
Tcas	PACRC_new	ectoderm.2	ChLG7:11386750-11387250	GLEAN_09040:TC009040:544:upstream,GLEAN_09794:TC009794:1930:downstream	1380	2
Tcas	msHexMCD	ectoderm.2	ChLG7:11387000-11387500	GLEAN_09040:TC009040:794:upstream,GLEAN_09794:TC009794:2180:downstream	624	1
Tcas	msIMM	ectoderm.2	ChLG7:11387000-11387500	GLEAN_09040:TC009040:794:upstream,GLEAN_09794:TC009794:2180:downstream	1480	1
Tcas	PACRC_new	ectoderm.2	ChLG7:11387000-11387500	GLEAN_09040:TC009040:794:upstream,GLEAN_09794:TC009794:2180:downstream	163	1
Tcas	msIMM	wing.2	ChLG7:11494250-11494750	GLEAN_09802:TC009802:0:inside,GLEAN_09035:TC009035:1855:downstream	3473	1
Tcas	msIMM	imaginal_disc.2	ChLG7:11494500-11495000	GLEAN_09802:TC009802:0:inside,GLEAN_09035:TC009035:1605:downstream	1724	1
Tcas	PACRC_new	ectoderm.2	ChLG7:11759750-11760250	GLEAN_09024:TC009024:0:inside,GLEAN_09818:TC009818:3544:upstream	1892	1
Tcas	PACRC_new	ectoderm	ChLG7:11759750-11760250	GLEAN_09024:TC009024:0:inside,GLEAN_09818:TC009818:3544:upstream	1498	1
Tcas	PACRC_new	ectoderm	ChLG7:11760000-11760500	GLEAN_09024:TC009024:100:upstream,GLEAN_09818:TC009818:3294:upstream	1897	2
Tcas	msHexMCD	dorsal_ectoderm	ChLG7:11773750-11774250	GLEAN_09818:TC009818:0:inside,GLEAN_09023:TC009023:7663:downstream	2360	2
Tcas	msHexMCD	dorsal_ectoderm	ChLG7:11774000-11774500	GLEAN_09818:TC009818:0:inside,GLEAN_09023:TC009023:7413:downstream	457	1
Tcas	msHexMCD	ectoderm.2	ChLG7:11774000-11774500	GLEAN_09818:TC009818:0:inside,GLEAN_09023:TC009023:7413:downstream	1443	1
Tcas	msHexMCD	ectoderm	ChLG7:11774000-11774500	GLEAN_09818:TC009818:0:inside,GLEAN_09023:TC009023:7413:downstream	1200	1
Tcas	msIMM	ectoderm.2	ChLG7:11774000-11774500	GLEAN_09818:TC009818:0:inside,GLEAN_09023:TC009023:7413:downstream	1966	1
Tcas	PACRC_new	dorsal_ectoderm	ChLG7:11774000-11774500	GLEAN_09818:TC009818:0:inside,GLEAN_09023:TC009023:7413:downstream	3189	1
Tcas	msHexMCD	dorsal_ectoderm	ChLG7:12129500-12130000	GLEAN_08998:TC008998:0:inside,GLEAN_09842:TC009842:8939:downstream	3604	2
Tcas	msHexMCD	ap	ChLG7:12133250-12133750	GLEAN_08998:TC008998:0:inside,GLEAN_09843:TC009843:8329:upstream	2060	2
Tcas	msHexMCD	blastoderm	ChLG7:12133250-12133750	GLEAN_08998:TC008998:0:inside,GLEAN_09843:TC009843:8329:upstream	1188	1
Tcas	msIMM	blastoderm	ChLG7:12133250-12133750	GLEAN_08998:TC008998:0:inside,GLEAN_09843:TC009843:8329:upstream	1015	1
Tcas	PACRC_new	blastoderm	ChLG7:12133250-12133750	GLEAN_08998:TC008998:0:inside,GLEAN_09843:TC009843:8329:upstream	1675	2
Tcas	PACRC_new	ectoderm	ChLG7:12134750-12135250	GLEAN_08998:TC008998:0:inside,GLEAN_09843:TC009843:6829:upstream	2141	2
Tcas	msHexMCD	dorsal_ectoderm	ChLG7:12141500-12142000	GLEAN_08998:TC008998:0:inside,GLEAN_09843:TC009843:79:upstream	2798	1
Tcas	msIMM	ap	ChLG7:12411250-12411750	GLEAN_08985:TC008985:0:inside,GLEAN_08986:TC008986:7459:upstream	3094	2
Tcas	PACRC_new	imaginal_disc	ChLG7:12412250-12412750	GLEAN_08985:TC008985:0:inside,GLEAN_08986:TC008986:8459:upstream	1152	2
Tcas	PACRC_new	imaginal_disc.2	ChLG7:12419500-12420000	GLEAN_08985:TC008985:0:inside,GLEAN_08986:TC008986:15709:upstream	1115	2
Tcas	PACRC_new	imaginal_disc	ChLG7:12419500-12420000	GLEAN_08985:TC008985:0:inside,GLEAN_08986:TC008986:15709:upstream	645	1
Tcas	msIMM	dorsal_ectoderm	ChLG7:12422500-12423000	GLEAN_08985:TC008985:0:inside,GLEAN_08986:TC008986:18709:upstream	53	1
Tcas	msHexMCD	ap	ChLG7:12423750-12424250	GLEAN_08985:TC008985:451:upstream,GLEAN_09859:TC009859:18812:upstream	3235	2
Tcas	PACRC_new	ap	ChLG7:12424000-12424500	GLEAN_08985:TC008985:701:upstream,GLEAN_09859:TC009859:18562:upstream	1972	2
Tcas	msIMM	imaginal_disc	ChLG7:12428750-12429250	GLEAN_08985:TC008985:5451:upstream,GLEAN_09859:TC009859:13812:upstream	1568	2
Tcas	msHexMCD	dorsal_ectoderm	ChLG7:12433500-12434000	GLEAN_09859:TC009859:9062:upstream,GLEAN_08985:TC008985:10201:upstream	799	2
Tcas	msIMM	dorsal_ectoderm	ChLG7:12433500-12434000	GLEAN_09859:TC009859:9062:upstream,GLEAN_08985:TC008985:10201:upstream	865	2
Tcas	msIMM	ectoderm.2	ChLG7:12433500-12434000	GLEAN_09859:TC009859:9062:upstream,GLEAN_08985:TC008985:10201:upstream	652	2
Tcas	msIMM	ectoderm.2	ChLG7:12435000-12435500	GLEAN_09859:TC009859:7562:upstream,GLEAN_08985:TC008985:11701:upstream	320	1
Tcas	msIMM	ap	ChLG7:12435500-12436000	GLEAN_09859:TC009859:7062:upstream,GLEAN_08985:TC008985:12201:upstream	2036	1
Tcas	msHexMCD	blastoderm	ChLG7:12437750-12438250	GLEAN_09859:TC009859:4812:upstream,GLEAN_08985:TC008985:14451:upstream	1110	1
Tcas	msIMM	blastoderm	ChLG7:12437750-12438250	GLEAN_09859:TC009859:4812:upstream,GLEAN_08985:TC008985:14451:upstream	632	1
Tcas	PACRC_new	ap	ChLG7:12437750-12438250	GLEAN_09859:TC009859:4812:upstream,GLEAN_08985:TC008985:14451:upstream	299	1
Tcas	PACRC_new	blastoderm	ChLG7:12437750-12438250	GLEAN_09859:TC009859:4812:upstream,GLEAN_08985:TC008985:14451:upstream	1529	1
Tcas	msIMM	ectoderm	ChLG7:13020500-13021000	GLEAN_09871:TC009871:0:inside,GLEAN_09872:TC009872:594:upstream	3327	2
Tcas	msHexMCD	dorsal_ectoderm	ChLG7:13297750-13298250	GLEAN_09898:TC009898:2941:downstream,GLEAN_08952:TC008952:8649:downstream	2897	2
Tcas	msIMM	dorsal_ectoderm	ChLG7:13297750-13298250	GLEAN_09898:TC009898:2941:downstream,GLEAN_08952:TC008952:8649:downstream	232	1
Tcas	msHexMCD	dorsal_ectoderm	ChLG7:13303000-13303500	GLEAN_08952:TC008952:3399:downstream,GLEAN_09898:TC009898:8191:downstream	1076	1
Tcas	msHexMCD	imaginal_disc.2	ChLG7:13303000-13303500	GLEAN_08952:TC008952:3399:downstream,GLEAN_09898:TC009898:8191:downstream	1019	2
Tcas	msIMM	wing.2	ChLG7:13306500-13307000	GLEAN_08952:TC008952:0:inside,GLEAN_08951:TC008951:11413:downstream	253	2
Tcas	msIMM	cns	ChLG7:13306500-13307000	GLEAN_08952:TC008952:0:inside,GLEAN_08951:TC008951:11413:downstream	2087	1
Tcas	msIMM	imaginal_disc	ChLG7:13306500-13307000	GLEAN_08952:TC008952:0:inside,GLEAN_08951:TC008951:11413:downstream	749	1
Tcas	msHexMCD	wing.2	ChLG7:13306750-13307250	GLEAN_08952:TC008952:0:inside,GLEAN_08951:TC008951:11163:downstream	1221	1
Tcas	msIMM	wing.2	ChLG7:13306750-13307250	GLEAN_08952:TC008952:0:inside,GLEAN_08951:TC008951:11163:downstream	103	1
Tcas	msIMM	imaginal_disc	ChLG7:13306750-13307250	GLEAN_08952:TC008952:0:inside,GLEAN_08951:TC008951:11163:downstream	1130	2
Tcas	msHexMCD	ectoderm	ChLG7:13307250-13307750	GLEAN_08952:TC008952:0:inside,GLEAN_08951:TC008951:10663:downstream	3418	2
Tcas	msHexMCD	dv	ChLG7:13313000-13313500	GLEAN_08952:TC008952:2711:upstream,GLEAN_08951:TC008951:4913:downstream	552	1
Tcas	msIMM	dv	ChLG7:13313000-13313500	GLEAN_08952:TC008952:2711:upstream,GLEAN_08951:TC008951:4913:downstream	1276	2
Tcas	msIMM	dorsal_ectoderm	ChLG7:13313000-13313500	GLEAN_08952:TC008952:2711:upstream,GLEAN_08951:TC008951:4913:downstream	285	2
Tcas	PACRC_new	dv	ChLG7:13313000-13313500	GLEAN_08952:TC008952:2711:upstream,GLEAN_08951:TC008951:4913:downstream	1543	2
Tcas	PACRC_new	ap	ChLG7:13313000-13313500	GLEAN_08952:TC008952:2711:upstream,GLEAN_08951:TC008951:4913:downstream	922	1
Tcas	PACRC_new	blastoderm	ChLG7:13313000-13313500	GLEAN_08952:TC008952:2711:upstream,GLEAN_08951:TC008951:4913:downstream	67	1
Tcas	PACRC_new	ventral_ectoderm	ChLG7:13313250-13313750	GLEAN_08952:TC008952:2961:upstream,GLEAN_08951:TC008951:4663:downstream	3768	2
Tcas	PACRC_new	dv	ChLG7:13313250-13313750	GLEAN_08952:TC008952:2961:upstream,GLEAN_08951:TC008951:4663:downstream	677	1
Tcas	PACRC_new	dv_neurogenicectoderm	ChLG7:13313250-13313750	GLEAN_08952:TC008952:2961:upstream,GLEAN_08951:TC008951:4663:downstream	1642	2
Tcas	msHexMCD	dv	ChLG7:1344500-1345000	GLEAN_09349:TC009349:3433:upstream,GLEAN_09348:TC009348:6520:downstream	312	1
Tcas	msIMM	cns	ChLG7:1375250-1375750	GLEAN_09469:TC009469:456:upstream,GLEAN_09345:TC009345:2222:upstream	2620	1
Tcas	msIMM	endoderm	ChLG7:1378000-1378500	GLEAN_09469:TC009469:0:inside,GLEAN_09345:TC009345:4972:upstream	298	1
Tcas	msIMM	somatic_muscle	ChLG7:1380500-1381000	GLEAN_09469:TC009469:1615:downstream,GLEAN_09345:TC009345:7472:upstream	727	1
Tcas	msIMM	blastoderm	ChLG7:1380750-1381250	GLEAN_09469:TC009469:1865:downstream,GLEAN_09470:TC009470:7595:upstream	2478	2
Tcas	msIMM	imaginal_disc.2	ChLG7:14048750-14049250	GLEAN_09922:TC009922:8468:upstream,GLEAN_08915:TC008915:14159:upstream	668	2
Tcas	msIMM	imaginal_disc	ChLG7:14048750-14049250	GLEAN_09922:TC009922:8468:upstream,GLEAN_08915:TC008915:14159:upstream	3682	1
Tcas	PACRC_new	imaginal_disc	ChLG7:14052750-14053250	GLEAN_09922:TC009922:4468:upstream,GLEAN_08915:TC008915:18159:upstream	800	1
Tcas	msHexMCD	eye.2	ChLG7:14060750-14061250	GLEAN_09922:TC009922:0:inside,GLEAN_09923:TC009923:15844:upstream	570	1
Tcas	msHexMCD	cns	ChLG7:14060750-14061250	GLEAN_09922:TC009922:0:inside,GLEAN_09923:TC009923:15844:upstream	200	1
Tcas	msHexMCD	imaginal_disc.2	ChLG7:14060750-14061250	GLEAN_09922:TC009922:0:inside,GLEAN_09923:TC009923:15844:upstream	485	1
Tcas	msHexMCD	imaginal_disc	ChLG7:14060750-14061250	GLEAN_09922:TC009922:0:inside,GLEAN_09923:TC009923:15844:upstream	1245	1
Tcas	msIMM	cns	ChLG7:14060750-14061250	GLEAN_09922:TC009922:0:inside,GLEAN_09923:TC009923:15844:upstream	78	1
Tcas	msIMM	imaginal_disc.2	ChLG7:14060750-14061250	GLEAN_09922:TC009922:0:inside,GLEAN_09923:TC009923:15844:upstream	164	1
Tcas	PACRC_new	eye.2	ChLG7:14060750-14061250	GLEAN_09922:TC009922:0:inside,GLEAN_09923:TC009923:15844:upstream	317	1
Tcas	PACRC_new	imaginal_disc.2	ChLG7:14060750-14061250	GLEAN_09922:TC009922:0:inside,GLEAN_09923:TC009923:15844:upstream	532	1
Tcas	msIMM	ectoderm	ChLG7:14150250-14150750	GLEAN_09930:TC009930:0:inside,GLEAN_09931:TC009931:4957:upstream	3664	2
Tcas	msHexMCD	endoderm	ChLG7:14150500-14151000	GLEAN_09930:TC009930:0:inside,GLEAN_09931:TC009931:4707:upstream	2104	1
Tcas	msIMM	endoderm	ChLG7:14150500-14151000	GLEAN_09930:TC009930:0:inside,GLEAN_09931:TC009931:4707:upstream	1294	1
Tcas	msIMM	cns	ChLG7:14150500-14151000	GLEAN_09930:TC009930:0:inside,GLEAN_09931:TC009931:4707:upstream	1417	1
Tcas	msIMM	cns	ChLG7:14150750-14151250	GLEAN_09930:TC009930:76:downstream,GLEAN_09931:TC009931:4457:upstream	3156	2
Tcas	PACRC_new	endoderm	ChLG7:14152000-14152500	GLEAN_09930:TC009930:1326:downstream,GLEAN_09931:TC009931:3207:upstream	1870	2
Tcas	msIMM	endoderm	ChLG7:14154250-14154750	GLEAN_09931:TC009931:957:upstream,GLEAN_09930:TC009930:3576:downstream	1863	2
[truncated: 10,926 more rows]
