# Supplementary material for: Evidence for Deep Regulatory Similarities in Early Developmental Programs across Highly Diverged Insects
Source: Genome Biol Evol. 2014 Aug 29;6(9):2301–20. doi: 10.1093/gbe/evu184 (PMC4217690; doi:10.1093/gbe/evu184)
Supplement: Supplementary Data [file supp_evu184_evu184-suppl_data.zip › Table S6.xlsx]

## Sheet: Experimental_Candidates
Experimental Candidates
	Basic information				Ranks and Training Sets					Validation				Other Info
	Name	Species	Coordinates [a]	Genome version	Best local rank [b]	Corresponding global rank [c]	Method [d]	Training set [e]	Other high scoring training sets [f, g]	expressed [h]	matches gene [i]	match training set [j]	expression details	Other species			Drosophila
														gene	location	distance to TSS	orthologous gene	orthologous CRM	location	distance to TSS
Candidate CRMs (see text for definition of "candidate")	Tcas_pb_1	Tcas	ChLG2:10356750..10357250	Tcas_3.0	1	559	PACrc	cns	cns (msIMM)	no	n/a	n/a	n/a	GLEAN_00925	intronic	3352	pb	pb_0.8+pbZR	intronic	4812
	Tcas_lab_1	Tcas	ChLG2:10384500..10384999	Tcas_3.0	1	106	msIMM	blastoderm	endoderm (msHexMCD)	yes	yes	yes	midgut, hindgut (weak between stage 9-12) (Stage 9-16), foregut (Stage 11-12), ectodermal stripes (Stage 11-16)	GLEAN_00926	upstream	3525	lab	lab_lab550	upstream	2806
	Tcas_psq_1	Tcas	ChLG3:2345250..2346000	Tcas_3.0	1	57	PACrc	wing.2	wing.2 (msHexMCD, msIMM), eye.2 (msHexMCD), imaginal_disc (msHexMCD, PACrc, msIMM), imaginal_disc.2 (msIMM, msHexMCD, PACrc), blastoderm (msHexMCD, PACrc)	no	n/a	n/a	n/a	GLEAN_03349	intronic	11416	psq	lola_CRM20	intronic	5091
	Tcas_D_1	Tcas	ChLG5:16391500..16392250	Tcas_3.0	1	395	msIMM	blastoderm	blastoderm (msHexMCD), ap (msHexMCD), dorsal_ectoderm (PACrc), ectoderm (PACrc)	yes	yes	yes	anal pads (Stage 11-16, not seen with RNA in situ), hindgut (Stage 11-16); proventriculus, salivary duct, misc. cephalic, pharynx, hindgut, lateral - - ectoderm (Stage 13-16)	GLEAN_13163	downstream	8015	D	D-D/fsh_O-E	downstream	4752
	Tcas_wg_1	Tcas	ChLG5:6917500..6917999	Tcas_3.0	1	807	msIMM	dv	ectoderm (msHexMCD), ectoderm.2 (msHexMCD, PACrc), dorsal_ectoderm (PACrc), mesectoderm, PACrc)	yes	yes	yes	foregut (Stage 9-10), midgut (Stage 9-16), ectodermal stripes, hindgut (Stage 13-16)	GLEAN_14084	upstream	5070	wg	wg_del-wg	upstream	3811
	Amel_wg_1	Amel	Group1.35:20958-21457	Amel4.5	1	34	msHexMCD	ventral_ectoderm	ventral_ectoderm (msIMM), dv_neurogenic_ectoderm (msIMM), ectoderm (msHexMCD), ectoderm.2 (PACrc, msHwxMCD), blastoderm (PACrc, msHexMCD), endoderm (msIMM, msHexMCD), dv (msHexMCD), wing.2 (msHexMCD), cns (msHexMCD), mesectoderm (msHexMCD), imaginal_disc (msHexMCD), imaginal_disc.2 (msHexMCD)	yes	yes	yes	foregut (Stage 9-10), midgut (Stage 9-16), ectodermal stripes, hindgut (Stage 13-16)	GB45510	upstream	1425	wg	wg_del-wg	upstream	3811
	Amel_oc_1	Amel	Group1.35:438004-438503	Amel4.5	1	832	msIMM	dv	-	no	n/a	n/a	n/a	GB45500	upstream	14442	oc	oc_7_construct	intronic	5796
	Amel_Sox-21b-1	Amel	Group11.18:705853-706353	Amel4.5	2	38	msIMM	ap	ap (msHexMCD)	yes	yes	no	misc. ectoderm, ectodermal stripes (late) (Stage 13-16)	GB45075	intron	10049	Sox21b	n/a	n/a	n/a
	Amel_h_1	Amel	Group13.10:740595-741344	Amel4.5	1	867	PACrc	ap	-	yes	yes/partial	no	visceral mesoderm (Stage 11-12); brain, hindgut, posterior spiracles (Stage 13-16)	GB47799	upstream	11363	hairy	h_stripe_3+4_ET22	upstream	10485
	Amel_lab_1	Amel	Group16.4:27280-27749	Amel4.5	1	1638	msHexMCD	cns	cns (msIMM), ap (msHexMCD), blastoderm (msHexMCD)	yes	yes/partial	no	misc. cephalic (Stage 7-8)	GB51303	upstream	761	lab	lab_lab550	upstream	2806
	Amel_ttk_1	Amel	Group3.15:710817-711817	Amel4.5	1	75	msHexMCD	ventral_ectoderm	ventral_ectoderm (msIMM), ectoderm (msHexMCD), ectoderm.2 (msHexMCD)	yes	yes	yes	CNS midline (Stage 9-16), amnioserosa (Stage 9-12), CNS (Stage 11-16), midgut (Stage 11-12); salivary gland, trachea (Stage 13-16)	GB47057	upstream	3801	ttk	ttk_SVM2	upstream	0
	Nvit_neur_1	Nvit	SCAFFOLD126:196500..197500	Nvit_1.0	1	28	msHexMCD	dv	ap (msHexMCD), dv_neurogenic_ectoderm (msHexMCD), blastoderm (msHexMCD), dorsal_ectoderm (msHexMCD), imaginal_disc (msHexMCD), ventral_ectoderm (msHexMCD), ectoderm.2 (msHexMCD), imaginal_disc.2 (msHexMCD), wing.2 (msHexMCD)	yes	yes	yes	ventral ectoderm (Stage 7-8), misc. cephalic (Stage 9-10), CNS, brain, PNS (Stage 13-16)	XP_001601207.1	intronic	2966	neur	neur_neurCRM1	intronic	13876
	Nvit_h_m8	Nvit	SCAFFOLD22:1064000..1064749	Nvit_1.0	1	206	PACrc	ap	ap (msIMM, msHexMCD)	yes	yes	yes	two stripes, corresponding approximately to endogenous h stripes 1 and 5/6 (Stage 4-6)	XP_001601817.1	upstream	8701	h	h_stripe1,h_stripe_5	upstream	4820
	Agam_gt_1	Agam	2R:11809500..11810250	AgamP3.5	1	209	msHexMCD	ap	ap (msIMM, PACrc), blastoderm (msHexMCD, msIMM)	yes	yes/partial	no	brain, misc. cephalic, pharynx, hindgut (Stage 13-16)	AGAP001880	upstream	2607	gt	gt_1_construct,gt_3_construct	upstream	1278
	Agam_sog_1	Agam	X:8145750..8146500	AgamP3.5	1	77	msHexMCD	dv	-	yes	yes [k]	yes	hindgut, germ band, ventral mesoderm (Stage 7-8); brain, misc. ectoderm (late) (Stage 13-16)	AGAP000472	upstream	13116	sog	sog_broad_lateral_neurogenic_ectoderm	intronic	1451
Non-candidate CRMs	Tcas_wg_2	Tcas	ChLG5:6931250..6931750	Tcas_3.0	20	40457	PACrc	ectoderm	n/a	yes	yes	n/a	ectodermal stripes (Stage 11-16)	GLEAN_14084	downstream	8681	wg	n/a	n/a	n/a
	Amel_wg_2	Amel	Group1.35:17208-17708	Amel4.5	35	13720	PACrc	neuroectoderm	n/a	yes	overlaps	n/a	wide ectodermal stripes (Stage 11-16), foregut, pharynx (Stage 13-16	GB45510	upstream	5174	wg	n/a	n/a	n/a
	Nvit_neur_2	Nvit	SCAFFOLD126:211000-211750	Nvit_1.0	35	40862	msIMM	eye.2	n/a	no	n/a	n/a	n/a	XP_001601207.1	downstream	17341	neur	n/a	n/a	n/a
	Tcas_D_2	Tcas	ChLG5:16385000..16385750	Tcas_3.0	4	1631	PACrc	neuroectoderm	n/a	yes	overlaps	n/a	Misc. ectoderm and ectodermal stripes (Stage 11-16)	GLEAN_13163	downstream	14515	D	n/a	n/a	n/a
	Nvit_h_neg	Nvit	SCAFFOLD22:1027650..1028350	Nvit_1.0	33	15065	msIMM	blastoderm	n/a	no	n/a	n/a	n/a	XP_001601817.1	upstream	45076	h	n/a	n/a	n/a
	Amel_ttk_2	Amel	Group3.15:685970-686670	Amel4.5	50	60512	msIMM	salivary_gland	n/a	yes	overlaps	n/a	n/a	GB47057	upstream	28984	ttk	n/a	n/a	n/a
	Nvit_h_m4	Nvit	SCAFFOLD22:1055750..1056500	Nvit_1.0	3 [l]	496 [l]	msIMM	ap	n/a	no	n/a	n/a	n/a	XP_001601817.1	upstream	16951	h	n/a	n/a	n/a
	Nvit_h_m1	Nvit	SCAFFOLD22:1050500..1051250	Nvit_1.0	1 [m]	4 [m]	msIMM	ap	n/a	no	n/a	n/a	n/a	XP_001601817.1	upstream	22201	h	n/a	n/a	n/a
	Agam_h_1	Agam	2L:36945250..36946000	AgamP3.5	3 [m]	625 [m]	PACrc	ap	n/a	no	n/a	n/a	n/a	AGAP006699	upstream	37271	h	n/a	n/a	n/a
Notes:
[a] Coordinates of the merged prediction windows. Actual coordinates of tested CRMs may start/end outside of those listed; see Table S8 for sequences.
Coordinates for Amel CRMs are updated to reflect the most recent assembly of the genome, Amel4.5. The predicted CRMs in the paper are in Amel/glean3 coordinates.
[b] Best local rank for this window out of all three prediction methods
[c] Global rank using the same prediction method as for local rank in preceeding column
[d] Prediction method giving ranks reported in the preceeding columns
[e] Training dataset giving the ranks reported in the preceeding columns
[f] A training set is considered "high scoring" if a window meets criteria for a candidate CRM using that training set under one of the prediction methods; relevant method is provided in parentheses
[g] n/a: not applicable
[h] i.e., does the sequence drive reporter gene expression in a consistent, defined pattern
[i] "Yes" means that the observed reporter gene expression resembles that of the endogenous gene as expressed in D. melanogaster (unless otherwise noted). Additional "ectopic" expression may also be observed.
"Partial" means that the expression resembles that of the endogenous gene and that coexpression exists in some, but not all, of the expression domain. "Overlaps" means that expression spans the endogenous domain but in a broader/different pattern that is not interpreted as being a truly similar expression pattern.
[j] "Yes" means that the observed reporter gene expression is in a pattern consistent with that covered by one or more high scoring training sets
[k] Reporter gene expression matches the pattern known for An. gambiae sog, not that of D. melanogaster sog (see text)
[l] Despite good local and global ranks, not considered a candidate CRM as high-scoring training sets did not score as "amenable" to prediction (see text)
[m] Despite good local and global ranks, not considered a candidate CRM as location falls outside of the specified 20 kb range
