# Supplementary material for: Evidence for Deep Regulatory Similarities in Early Developmental Programs across Highly Diverged Insects
Source: Genome Biol Evol. 2014 Aug 29;6(9):2301–20. doi: 10.1093/gbe/evu184 (PMC4217690; doi:10.1093/gbe/evu184)
Supplement: Supplementary Data [file supp_evu184_evu184-suppl_data.zip › Table S9.xlsx]

## Sheet: eve pairwise comparison data.cs
Number of families	1
Number of comparisons per family	21
Alpha	0.05
Tukey's multiple comparisons test	Mean Diff.	95% CI of diff.	Significant?	Summary
D.moj vs D.mel vs. T.put vs D.mel	23	14.51 to 31.49	Yes	****		A-B
D.moj vs D.mel vs. random T.put DB vs D.mel	19.29	10.80 to 27.78	Yes	****		A-C
D.moj vs D.mel vs. A.gam vs D.mel	30.83	22.34 to 39.32	Yes	****		A-D
D.moj vs D.mel vs. random A.gam DB vs D.mel	19.93	11.44 to 28.42	Yes	****		A-E
D.moj vs D.mel vs. T.cas vs D.mel	30.36	21.87 to 38.85	Yes	****		A-F
D.moj vs D.mel vs. random T.cas DB vs D.mel	19.29	10.80 to 27.78	Yes	****		A-G
T.put vs D.mel vs. random T.put DB vs D.mel	-3.712	-12.20 to 4.777	No	ns		B-C
T.put vs D.mel vs. A.gam vs D.mel	7.83	-0.6591 to 16.32	No	ns		B-D
T.put vs D.mel vs. random A.gam DB vs D.mel	-3.074	-11.56 to 5.415	No	ns		B-E
T.put vs D.mel vs. T.cas vs D.mel	7.356	-1.133 to 15.85	No	ns		B-F
T.put vs D.mel vs. random T.cas DB vs D.mel	-3.712	-12.20 to 4.777	No	ns		B-G
random T.put DB vs D.mel vs. A.gam vs D.mel	11.54	3.053 to 20.03	Yes	**		C-D
random T.put DB vs D.mel vs. random A.gam DB vs D.mel	0.638	-7.851 to 9.127	No	ns		C-E
random T.put DB vs D.mel vs. T.cas vs D.mel	11.07	2.579 to 19.56	Yes	**		C-F
random T.put DB vs D.mel vs. random T.cas DB vs D.mel	0	-8.489 to 8.489	No	ns		C-G
A.gam vs D.mel vs. random A.gam DB vs D.mel	-10.9	-19.39 to -2.415	Yes	**		D-E
A.gam vs D.mel vs. T.cas vs D.mel	-0.474	-8.963 to 8.015	No	ns		D-F
A.gam vs D.mel vs. random T.cas DB vs D.mel	-11.54	-20.03 to -3.053	Yes	**		D-G
random A.gam DB vs D.mel vs. T.cas vs D.mel	10.43	1.941 to 18.92	Yes	**		E-F
random A.gam DB vs D.mel vs. random T.cas DB vs D.mel	-0.638	-9.127 to 7.851	No	ns		E-G
T.cas vs D.mel vs. random T.cas DB vs D.mel	-11.07	-19.56 to -2.579	Yes	**		F-G
Test details	Mean 1	Mean 2	Mean Diff.	SE of diff.	n1	n2	q	DF
D.moj vs D.mel vs. T.put vs D.mel	52.28	29.28	23	2.862	50	50	11.37	343
D.moj vs D.mel vs. random T.put DB vs D.mel	52.28	32.99	19.29	2.862	50	50	9.532	343
D.moj vs D.mel vs. A.gam vs D.mel	52.28	21.45	30.83	2.862	50	50	15.24	343
D.moj vs D.mel vs. random A.gam DB vs D.mel	52.28	32.35	19.93	2.862	50	50	9.847	343
D.moj vs D.mel vs. T.cas vs D.mel	52.28	21.92	30.36	2.862	50	50	15	343
D.moj vs D.mel vs. random T.cas DB vs D.mel	52.28	32.99	19.29	2.862	50	50	9.532	343
T.put vs D.mel vs. random T.put DB vs D.mel	29.28	32.99	-3.712	2.862	50	50	1.834	343
T.put vs D.mel vs. A.gam vs D.mel	29.28	21.45	7.83	2.862	50	50	3.869	343
T.put vs D.mel vs. random A.gam DB vs D.mel	29.28	32.35	-3.074	2.862	50	50	1.519	343
T.put vs D.mel vs. T.cas vs D.mel	29.28	21.92	7.356	2.862	50	50	3.635	343
T.put vs D.mel vs. random T.cas DB vs D.mel	29.28	32.99	-3.712	2.862	50	50	1.834	343
random T.put DB vs D.mel vs. A.gam vs D.mel	32.99	21.45	11.54	2.862	50	50	5.703	343
random T.put DB vs D.mel vs. random A.gam DB vs D.mel	32.99	32.35	0.638	2.862	50	50	0.3152	343
random T.put DB vs D.mel vs. T.cas vs D.mel	32.99	21.92	11.07	2.862	50	50	5.469	343
random T.put DB vs D.mel vs. random T.cas DB vs D.mel	32.99	32.99	0	2.862	50	50	0	343
A.gam vs D.mel vs. random A.gam DB vs D.mel	21.45	32.35	-10.9	2.862	50	50	5.388	343
A.gam vs D.mel vs. T.cas vs D.mel	21.45	21.92	-0.474	2.862	50	50	0.2342	343
A.gam vs D.mel vs. random T.cas DB vs D.mel	21.45	32.99	-11.54	2.862	50	50	5.703	343
random A.gam DB vs D.mel vs. T.cas vs D.mel	32.35	21.92	10.43	2.862	50	50	5.153	343
random A.gam DB vs D.mel vs. random T.cas DB vs D.mel	32.35	32.99	-0.638	2.862	50	50	0.3152	343
T.cas vs D.mel vs. random T.cas DB vs D.mel	21.92	32.99	-11.07	2.862	50	50	5.469	343

## Sheet: gt pairwise comparison data.csv
Number of families	1
Number of comparisons per family	4
Alpha	0.05
Dunnett's multiple comparisons test	Mean Diff.	95% CI of diff.	Significant?	Summary		A-?
D.moj vs D.mel vs. T.cas vs D.mel	28.89	22.90 to 34.89	Yes	****		B	T.cas vs D.mel
D.moj vs D.mel vs. random T.cas DB vs D.mel	17.64	11.64 to 23.63	Yes	****		C	random T.cas DB vs D.mel
D.moj vs D.mel vs. N.vit vs D.mel	27.26	21.27 to 33.26	Yes	****		D	N.vit vs D.mel
D.moj vs D.mel vs. random N.vit DB vs D.mel	18.16	12.17 to 24.16	Yes	****		E	random N.vit DB vs D.mel
Test details	Mean 1	Mean 2	Mean Diff.	SE of diff.	n1	n2	q	DF
D.moj vs D.mel vs. T.cas vs D.mel	49.21	20.32	28.89	2.439	50	50	11.85	245
D.moj vs D.mel vs. random T.cas DB vs D.mel	49.21	31.58	17.64	2.439	50	50	7.232	245
D.moj vs D.mel vs. N.vit vs D.mel	49.21	21.95	27.26	2.439	50	50	11.18	245
D.moj vs D.mel vs. random N.vit DB vs D.mel	49.21	31.05	18.16	2.439	50	50	7.447	245

## Sheet: sim pairwise comparison data.cs
Number of families	1
Number of comparisons per family	10
Alpha	0.05
Tukey's multiple comparisons test	Mean Diff.	95% CI of diff.	Significant?	Summary
D.vir vs D.mel vs. A.gam vs D.mel	6.84	3.514 to 10.17	Yes	****		A-B
D.vir vs D.mel vs. random A.gam DB vs D.mel	-2.704	-6.030 to 0.6216	No	ns		A-C
D.vir vs D.mel vs. A.ae vs D.mel	4.876	1.550 to 8.202	Yes	***		A-D
D.vir vs D.mel vs. random A.ae DB vs D.mel	-5.66	-8.986 to -2.334	Yes	****		A-E
A.gam vs D.mel vs. random A.gam DB vs D.mel	-9.544	-12.87 to -6.218	Yes	****		B-C
A.gam vs D.mel vs. A.ae vs D.mel	-1.964	-5.290 to 1.362	No	ns		B-D
A.gam vs D.mel vs. random A.ae DB vs D.mel	-12.5	-15.83 to -9.174	Yes	****		B-E
random A.gam DB vs D.mel vs. A.ae vs D.mel	7.58	4.254 to 10.91	Yes	****		C-D
random A.gam DB vs D.mel vs. random A.ae DB vs D.mel	-2.956	-6.282 to 0.3696	No	ns		C-E
A.ae vs D.mel vs. random A.ae DB vs D.mel	-10.54	-13.86 to -7.210	Yes	****		D-E
Test details	Mean 1	Mean 2	Mean Diff.	SE of diff.	n1	n2	q	DF
D.vir vs D.mel vs. A.gam vs D.mel	28.01	21.17	6.84	1.21	50	50	7.994	245
D.vir vs D.mel vs. random A.gam DB vs D.mel	28.01	30.72	-2.704	1.21	50	50	3.16	245
D.vir vs D.mel vs. A.ae vs D.mel	28.01	23.14	4.876	1.21	50	50	5.698	245
D.vir vs D.mel vs. random A.ae DB vs D.mel	28.01	33.67	-5.66	1.21	50	50	6.615	245
A.gam vs D.mel vs. random A.gam DB vs D.mel	21.17	30.72	-9.544	1.21	50	50	11.15	245
A.gam vs D.mel vs. A.ae vs D.mel	21.17	23.14	-1.964	1.21	50	50	2.295	245
A.gam vs D.mel vs. random A.ae DB vs D.mel	21.17	33.67	-12.5	1.21	50	50	14.61	245
random A.gam DB vs D.mel vs. A.ae vs D.mel	30.72	23.14	7.58	1.21	50	50	8.858	245
random A.gam DB vs D.mel vs. random A.ae DB vs D.mel	30.72	33.67	-2.956	1.21	50	50	3.455	245
A.ae vs D.mel vs. random A.ae DB vs D.mel	23.14	33.67	-10.54	1.21	50	50	12.31	245

## Sheet: sog pairwise comparison data.cs
Number of families	1
Number of comparisons per family	3
Alpha	0.05
Tukey's multiple comparisons test	Mean Diff.	95% CI of diff.	Significant?	Summary
D.moj vs D.mel vs. A.gam vs D.mel	16.41	8.679 to 24.14	Yes	****		A-B
D.moj vs D.mel vs. random A.gam DB vs D.mel	7.45	-0.2808 to 15.18	No	ns		A-C
A.gam vs D.mel vs. random A.gam DB vs D.mel	-8.96	-16.69 to -1.229	Yes	*		B-C
Test details	Mean 1	Mean 2	Mean Diff.	SE of diff.	n1	n2	q	DF
D.moj vs D.mel vs. A.gam vs D.mel	41.27	24.86	16.41	3.265	50	50	7.108	147
D.moj vs D.mel vs. random A.gam DB vs D.mel	41.27	33.82	7.45	3.265	50	50	3.227	147
A.gam vs D.mel vs. random A.gam DB vs D.mel	24.86	33.82	-8.96	3.265	50	50	3.881	147

## Sheet: Dichaete pairwise comparison da
Number of families	1
Number of comparisons per family	3
Alpha	0.05
Tukey's multiple comparisons test	Mean Diff.	95% CI of diff.	Significant?	Summary
D.vir vs D.mel vs. A.mel vs D.mel	14.85	8.276 to 21.42	Yes	****		A-B
D.vir vs D.mel vs. random A.mel DB vs D.mel	6.99	0.4162 to 13.56	Yes	*		A-C
A.mel vs D.mel vs. random A.mel DB vs D.mel	-7.86	-14.43 to -1.286	Yes	*		B-C
Test details	Mean 1	Mean 2	Mean Diff.	SE of diff.	n1	n2	q	DF
D.vir vs D.mel vs. A.mel vs D.mel	38.31	23.46	14.85	2.776	50	50	7.564	147
D.vir vs D.mel vs. random A.mel DB vs D.mel	38.31	31.32	6.99	2.776	50	50	3.56	147
A.mel vs D.mel vs. random A.mel DB vs D.mel	23.46	31.32	-7.86	2.776	50	50	4.004	147

## Sheet: wg pairwise comparison data.csv
Number of families	1
Number of comparisons per family	3
Alpha	0.05
Tukey's multiple comparisons test	Mean Diff.	95% CI of diff.	Significant?	Summary
D.moj vs D.mel vs. T.cas vs D.mel	40.81	32.25 to 49.36	Yes	****		A-B
D.moj vs D.mel vs. random T.cas DB vs D.mel	28.8	20.25 to 37.36	Yes	****		A-C
T.cas vs D.mel vs. random T.cas DB vs D.mel	-12.01	-20.56 to -3.452	Yes	**		B-C
Test details	Mean 1	Mean 2	Mean Diff.	SE of diff.	n1	n2	q	DF
D.moj vs D.mel vs. T.cas vs D.mel	64.63	23.82	40.81	3.613	50	50	15.97	147
D.moj vs D.mel vs. random T.cas DB vs D.mel	64.63	35.82	28.8	3.613	50	50	11.27	147
T.cas vs D.mel vs. random T.cas DB vs D.mel	23.82	35.82	-12.01	3.613	50	50	4.7	147

## Sheet: hairy pairwise comparison data.
Number of families	1
Number of comparisons per family	10
Alpha	0.05
Tukey's multiple comparisons test	Mean Diff.	95% CI of diff.	Significant?	Summary
D.vir vs D.mel vs. A.mel vs D.mel	14.22	10.42 to 18.02	Yes	****		A-B
D.vir vs D.mel vs. random A.mel DB vs D.mel	6.004	2.203 to 9.805	Yes	***		A-C
D.vir vs D.mel vs. T.cas vs D.mel	16.42	12.62 to 20.22	Yes	****		A-D
D.vir vs D.mel vs. random T.cas DB vs D.mel	7.118	3.317 to 10.92	Yes	****		A-E
A.mel vs D.mel vs. random A.mel DB vs D.mel	-8.218	-12.02 to -4.417	Yes	****		B-C
A.mel vs D.mel vs. T.cas vs D.mel	2.202	-1.599 to 6.003	No	ns		B-D
A.mel vs D.mel vs. random T.cas DB vs D.mel	-7.104	-10.90 to -3.303	Yes	****		B-E
random A.mel DB vs D.mel vs. T.cas vs D.mel	10.42	6.619 to 14.22	Yes	****		C-D
random A.mel DB vs D.mel vs. random T.cas DB vs D.mel	1.114	-2.687 to 4.915	No	ns		C-E
T.cas vs D.mel vs. random T.cas DB vs D.mel	-9.306	-13.11 to -5.505	Yes	****		D-E
Test details	Mean 1	Mean 2	Mean Diff.	SE of diff.	n1	n2	q	DF
D.vir vs D.mel vs. A.mel vs D.mel	38.97	24.74	14.22	1.383	50	50	14.54	245
D.vir vs D.mel vs. random A.mel DB vs D.mel	38.97	32.96	6.004	1.383	50	50	6.139	245
D.vir vs D.mel vs. T.cas vs D.mel	38.97	22.54	16.42	1.383	50	50	16.79	245
D.vir vs D.mel vs. random T.cas DB vs D.mel	38.97	31.85	7.118	1.383	50	50	7.278	245
A.mel vs D.mel vs. random A.mel DB vs D.mel	24.74	32.96	-8.218	1.383	50	50	8.403	245
A.mel vs D.mel vs. T.cas vs D.mel	24.74	22.54	2.202	1.383	50	50	2.252	245
A.mel vs D.mel vs. random T.cas DB vs D.mel	24.74	31.85	-7.104	1.383	50	50	7.264	245
random A.mel DB vs D.mel vs. T.cas vs D.mel	32.96	22.54	10.42	1.383	50	50	10.65	245
random A.mel DB vs D.mel vs. random T.cas DB vs D.mel	32.96	31.85	1.114	1.383	50	50	1.139	245
T.cas vs D.mel vs. random T.cas DB vs D.mel	22.54	31.85	-9.306	1.383	50	50	9.516	245

## Sheet: en pairwise comparison data.csv
Number of families	1
Number of comparisons per family	10
Alpha	0.05
Tukey's multiple comparisons test	Mean Diff.	95% CI of diff.	Significant?	Summary
D.vir vs D.mel vs. T.cas vs D.mel	50.6	41.81 to 59.40	Yes	****		A-B
D.vir vs D.mel vs. random T.cas DB vs D.mel	39.77	30.98 to 48.56	Yes	****		A-C
D.vir vs D.mel vs. N.vit vs D.mel	52.79	44.00 to 61.59	Yes	****		A-D
D.vir vs D.mel vs. random N.vit DB vs D.mel	43.63	34.83 to 52.42	Yes	****		A-E
T.cas vs D.mel vs. random T.cas DB vs D.mel	-10.83	-19.63 to -2.038	Yes	**		B-C
T.cas vs D.mel vs. N.vit vs D.mel	2.19	-6.604 to 10.98	No	ns		B-D
T.cas vs D.mel vs. random N.vit DB vs D.mel	-6.976	-15.77 to 1.818	No	ns		B-E
random T.cas DB vs D.mel vs. N.vit vs D.mel	13.02	4.228 to 21.82	Yes	***		C-D
random T.cas DB vs D.mel vs. random N.vit DB vs D.mel	3.856	-4.938 to 12.65	No	ns		C-E
N.vit vs D.mel vs. random N.vit DB vs D.mel	-9.166	-17.96 to -0.3723	Yes	*		D-E
Test details	Mean 1	Mean 2	Mean Diff.	SE of diff.	n1	n2	q	DF
D.vir vs D.mel vs. T.cas vs D.mel	77.01	26.41	50.6	3.2	50	50	22.36	245
D.vir vs D.mel vs. random T.cas DB vs D.mel	77.01	37.24	39.77	3.2	50	50	17.58	245
D.vir vs D.mel vs. N.vit vs D.mel	77.01	24.22	52.79	3.2	50	50	23.33	245
D.vir vs D.mel vs. random N.vit DB vs D.mel	77.01	33.39	43.63	3.2	50	50	19.28	245
T.cas vs D.mel vs. random T.cas DB vs D.mel	26.41	37.24	-10.83	3.2	50	50	4.787	245
T.cas vs D.mel vs. N.vit vs D.mel	26.41	24.22	2.19	3.2	50	50	0.9679	245
T.cas vs D.mel vs. random N.vit DB vs D.mel	26.41	33.39	-6.976	3.2	50	50	3.083	245
random T.cas DB vs D.mel vs. N.vit vs D.mel	37.24	24.22	13.02	3.2	50	50	5.755	245
random T.cas DB vs D.mel vs. random N.vit DB vs D.mel	37.24	33.39	3.856	3.2	50	50	1.704	245
N.vit vs D.mel vs. random N.vit DB vs D.mel	24.22	33.39	-9.166	3.2	50	50	4.051	245
