# Supplementary material for: Evidence for Deep Regulatory Similarities in Early Developmental Programs across Highly Diverged Insects
Source: Genome Biol Evol. 2014 Aug 29;6(9):2301–20. doi: 10.1093/gbe/evu184 (PMC4217690; doi:10.1093/gbe/evu184)
Supplement: Supplementary Data [file supp_evu184_evu184-suppl_data.zip › Table S1.xlsx]

## Sheet: Expression
Table S1: Developmental Gene Expression Patterns Reported for non-Drosophilid Insects (partial listing)
Gene (Drosophila name)	Species	PMIDs
Antp	T. cas	18392875
ara	N. vit	23735637
ash	T. cas	20510683
bambi [no fly homolog]	T. cas	18410735
Bearded	A. mel	20458100
brk	An. gam; N. vit	23735637; 17522157
btd	T. cas	18407258
byn	T. cas	18392878
C15	T. cas	19700619
cactus	T. cas; N. vit	18410735; 23735637; 19666595
cad	N. vit; T. cas; A. mel	20026025; 16971471
ci	T. cas	18392879
Dichaete (SoxB2-1)	A. mel	18439299
Doc1	An. gam; N. vit; T. cas	23735637; 17522157; 20510683;18410735
dorsal	T. cas	20510683; 18410735
dpp	An. gam; T. cas	20510683; 17522157
E(spl)	A. mel	20458100
ems	An. gam; T. cas; N. vit	17522157; 18407258; 16467838
En	T. cas; N. vit	19028487; 11455439; 16467838
eve	T. cas; A. mel; N. vit	19028487; 24599282; DOI:10.1007/s004270050074
eyeless	N. vit	20167022
fkh	T. cas	18392878
ftz	A. mel	23029534
gsb	T. cas	20510683
gt	N. vit; T. cas; A. mel	16467838; 20026025; 15084458
hairy:	T. cas; A. mel; N. vit	18679713; 15133480; 24599282; 23029534
hb	N. vit; T. cas; A. mel; Oncopeltus; Gryllus (cricket)	21771808; 16077090; 16467838
Her	A. mel	20458100
hh	T. cas	18392879
hnt	An. gam; N. vit	23735637; 17522157
ind	An. gam; N. vit	23735637; 17522157
iro	T. cas	20510683; 18410735
kni	T. cas	18586236
Kr	T. cas; A. mel	15084458; 20026025
lab	T. cas	11455439
ladybird	T. cas	19700619
mad (pmad)	An. gam; T. cas	20510683; 17522157
mlpt	T. cas	20510683
msh	N. vit; T. cas	23735637;18410735
Noggin-like	A.pisum	23438815
nos	N. vit; A. mel	20929949; 16503992
odd	T. cas; N. vit	19028487; 24599282
otd	T. cas; N. vit; A. mel; C capitata; A. suspensa	18407258; 20929949; 18410735; 21771808; 19021740
pb	T. cas [mxp]	15084458
pnr	N. vit; T. cas	23735637; 18410735
prd	T. cas; A. mel; N. vit	19028487; 21771808; 20167022
ptc	T. cas	18392879
RACE	N. vit	23735637
rho	A. mel	17141163
rl	A pisum	23552511
run	T. cas; A. mel; N. vit	19028487; 23029534; 24599282
sim	T. cas; An. gam; A. mel; N. vit	19666595; 17522157; 23735637; 17141163
slit	A. mel	17141163
slp	T. cas	19028487
smo	T. cas	18392879
sna	An. gam; T. cas	17522157; 18410735
sog	T. cas; An. gam	20510683; 18410735; 19666595; 17522157
Sox21B	A. mel	18439299
SoxC	A. mel	18439299
SoxD	A. mel	18439299
SoxF	A. mel	18439299
Soxn (SoxB1)	A. mel	18439299
sv (pax2)	N. vit	20167022
Tin	T. cas	19700619
tkv	An. gam	17522157
tld	An. gam; T. cas	20510683; 17522157
tll	Musca; N. vit; A. mel; A.pisum	16409378; 16670873; 23029534; 23438815; 23552511
tsg	T. cas	20510683
tsh	T. cas [tio];	18392876
tsl	An. gam; A.pisum	23438815; 23552511
tslr	A. pisum;	23552511
ttk	An. gam	17522157
tubulin tyrosine kinase like	A. mel	20458100
tup	An. gam; N. vit	23735637; 17522157
twi	T. cas; An. gam;N. vit	23735637; 17522157; 19666595; 18410735
vasa	T. cas; A. mel	18410735; 16503992
vnd	N. vit	23735637
Wg	T. cas; A.pisum; N. vit	19028487; 23438815; 24599282
Wnt [multiple]	T. cas	18392880
zen	An. gam; Nvi; T. cas	17522157; 18410735; 23735637
